# Supplementary material for: A classification model to predict synergism/antagonism of cytotoxic mixtures using protein-drug docking scores
Source: BMC Pharmacol. 2008 Jul 29;8:13. doi: 10.1186/1471-2210-8-13 (PMC2526994; doi:10.1186/1471-2210-8-13)
Supplement: Additional File 2 — eHits docking scores for 1087 proteins. eHits docking scores for 1087 proteins [file 1471-2210-8-13-S2.txt]

		top pose		2nd pose		3rd pose		4th pose		5th pose
id	protein	L1_score	L1_rms	L2_score	L2_rms	L3_score	L3_rms	L4_score	L4_rms	L5_score	L5_rms	baicalein	curcumin	juglone	luteolin	plumbagin	quercetin	rhein	vitamin_k3	EGCG	doxorubicin		baicalein	curcumin	juglone	luteolin	plumbagin	quercetin	rhein	vitamin_k3	EGCG	doxorubicin	count	good
1	1MZS	-5.91665	0.864297	-4.9587	0.719985	-4.4474	3.56338	-4.40319	3.32895	-4.12947	3.373	-4.499	-3.555	-3.449	-4.382	-4.526	-4.805	-3.603	-3.777	-2.93911	-1.95166		0	0	0	0	0	0	0	0	0	0	0	0
2	1N1M	-2.90479	2.0294	-2.47758	1.38722	-2.21571	4.80301	-2.10411	5.67796	-2.10275	0.56478	-2.251	0.218	-1.543	-2.32	-1.713	-3.196	-2.236	-1.57	-2.0799	-0.516155		0	0	0	0	0	0	0	0	0	0	0	0
3	1N3W	-6.55875	0.699469	-5.04182	6.66705	-4.31779	5.78755	-4.25297	2.74548	-3.99439	5.9337	-2.984	-3.791	-2.639	-3.156	-3.103	-3.489	-3.575	-2.888	-2.80396	-2.40022		0	0	0	0	0	0	0	0	0	0	0	0
4	1N46	-8.57896	0.771178	-8.5662	1.8326	-8.55662	0.504162	-8.5141	1.76485	-8.45912	0.345162	-5.188	-1.562	-3.251	-5.41	-4.124	-5.778	-3.694	-3.743				0	0	0	0	0	0	0	0	0	0	0	0
5	1N51	-6.51505	2.52979	-5.88496	7.23813	-5.50097	8.2831	-5.39693	4.65689	-5.12275	1.47674	-2.531	-4.526	-0.273	-1.395	-2.693	-1.637	-2.882	-1.416	-2.37107	-7.40598		0	0	0	0	0	0	0	0	0	1	1	1
6	1N7I	-7.52322	0.856413	-6.48396	1.54549	-6.18642	2.28253	-6.16116	2.73065	-4.41896	0.675087	-3.804	-3.424	-3.412	-5.484	-3.954	-5.019	-1.588	-3.726				0	0	0	0	0	0	0	0	0	0	0	0
7	1N83	-5.8376	1.32007	-5.74704	1.10511	-5.55132	2.69305	-5.04178	2.09899	-4.93895	4.27522	-3.937	-3.824	-2.946	-3.821	-3.873	-4.228	-4.017	-3.63	-3.32916	-2.26075		0	0	0	0	0	0	0	0	0	0	0	0
8	1NAI	-3.29532	2.6452	-3.25318	5.0092	-3.14642	1.94574	-3.02808	5.80313	-2.94936	4.57324	-2.708	-1.395	-2.864	-3.514	-2.581	-3.601	-3.163	-2.762	-2.92602	-3.36072		0	0	0	1	0	1	0	0	0	1	3	1
9	1NAV	-8.56166	0.581002	-8.54539	1.95692	-8.2662	0.637402	-8.14757	0.648453	-8.06403	0.505042	-6.407	-4.021	-3.58	-5.798	-3.926	-5.992	-3.326	-3.746				0	0	0	0	0	0	0	0	0	0	0	0
10	1NAX	-9.58166	2.05549	-9.12848	0.538758	-8.50094	0.916428	-8.44226	2.46035	-8.4128	1.68043	-5.149	-4.154	-3.635	-5.609	-4.118	-6.103	-3.967	-4.23				0	0	0	0	0	0	0	0	0	0	0	0
11	1NB9	-10.8489	0.739055	-10.7412	0.720837	-10.2903	2.20072	-9.79366	2.1073	-9.59613	2.49146	-4.582	-3.175	-3.804	-5.153	-4.235	-5.52	-3.96	-3.492	-2.08359	-0.409954		0	0	0	0	0	0	0	0	0	0	0	0
12	1NBE	-1.8012	0.816075	-1.90731	3.80673	-1.90476	0.717596	-1.86132	3.71433	-1.66637	2.87773	-2.729	-0.04	-1.197	-2.449	-1.813	-3.737	-1.439	-1.759	-2.80557	-1.29923		0	0	0	0	0	0	0	0	0	0	0	0
13	1NBP	-6.27874	1.68389	-6.16702	6.45937	-6.10444	1.72404	-5.41726	6.81412	-3.49445	0.746964	-4.602	-4.602	-4.256	-4.433	-5.123	-4.777	-4.58	-5.382	-2.59736	0.359688		0	0	0	0	0	0	0	0	0	0	0	0
14	1NC1	-8.52966	0.614955	-8.49305	0.406643	-7.54343	2.01208	-6.37939	2.04699	-5.92021	2.05879	-2.98	-4.608	-2.999	-5.231	-2.958	-5.153	-2.082	-3.652	-3.90147			0	0	0	0	0	0	0	0	0	0	0	0
15	1NC3	-5.9027	0.584085	-5.86068	0.170157	-4.7266	2.60413	-4.71905	2.49647	-4.46923	5.77486	-2.887	-2.358	-2.391	-2.404	-2.524	-2.799		-2.422				0	0	0	0	0	0	0	0	0	0	0	0
16	1ND5	-5.8704	1.50906	-5.7759	1.32678	-5.45491	4.39716	-5.29637	4.48686	-4.39082	0.875809	-4.011	-2.837	-1.479	-4.547	-2.039	-4.589	-2.776	-2.082	-3.5425	-1.83028		0	0	0	0	0	0	0	0	0	0	0	0
17	1NFW	-4.97864	0.695454	-4.02398	8.20117	-3.96448	9.18961	-3.49081	5.93293	-3.03163	9.14857	-4.58	-3.711	-2.844	-4.612	-3.325	-4.223	-4.233	-3.597	-3.50782	-2.40989		0	0	0	0	0	0	0	0	0	0	0	0
18	1NFX	-5.10496	1.77184	-4.38987	8.73356	-2.4361	0.766852	-1.83282	8.28369	-1.4723	5.64095	-4.665	-3.87	-2.677	-4.324	-3.511	-2.841	-2.9	-3.603	-2.42354	-2.09311		0	0	0	0	0	0	0	0	0	0	0	0
19	1NHT	-3.53293	1.28317	-3.44656	7.3595	-3.14312	7.6095	-2.98817	7.43596	-2.66487	0.899362	-4.522	-3.802	-2.769	-5.313	-3.099	-5.011	-3.149	-2.952				1	1	0	1	0	1	0	0	0	0	4	1
20	1NHX	-6.08117	1.76281	-5.87205	1.56611	-5.82939	1.3474	-5.6579	1.00905	-5.53386	8.08023	-4.66	-3.536	-3.224	-4.24	-3.719	-4.632	-4.376	-3.045	-3.01032	-2.29292		0	0	0	0	0	0	0	0	0	0	0	0
21	1NJS	-11.2093	2.83971	-10.8762	1.07522	-10.4954	2.53647	-10.4821	7.06017	-10.4714	6.13027	-5.649	-4.385	-3.894	-6.839	-2.011	-6.057	-4.479	-5.389	-10.6918	-2.60419		0	0	0	0	0	0	0	0	0	0	0	0
22	1NL5	-5.32285	2.112	-5.03309	2.78248	-5.02502	1.02799	-4.94694	5.7647	-4.92504	6.50854	-3.476	-4.605	-3.244	-4.215	-3.795	-4.647	-4.17	-3.027	-3.99395	-3.54271		0	0	0	0	0	0	0	0	0	0	0	0
23	1NL9	-5.87363	1.86383	-5.00562	1.70082	-3.34427	5.53824	-3.34155	8.27914	-2.44596	8.53084	-3.218	-3.103	-2.467	-3.742	-3.282	-3.329	-3.217	-2.71	-3.24854	-1.55718		0	0	0	0	0	0	0	0	0	0	0	0
24	1NLV	-8.8251	1.69107	-8.3314	0.630286	-8.00434	4.35568	-7.39248	5.2278	-6.28895	3.35799	-3.842	-4.539	-3.657	-5.336	-4.6	-6.097	-4.984	-3.558	-4.78708	-1.34421		0	0	0	0	0	0	0	0	0	0	0	0
25	1NM1	-8.51502	0.539839	-7.3616	5.49474	-6.86375	4.73754	-6.68186	3.49789	-5.97265	6.02193	-3.84	-1.64	-2.658	-4.636	-4.087	-5.024	-4.582	-3.576	-5.0347	-3.24075		0	0	0	0	0	0	0	0	0	0	0	0
26	1NM6	-6.98501	0.326957	-3.47123	7.84402	-2.53076	6.31313	-2.17154	8.07626	-2.11793	7.55947	-3.347	-2.984	-2.44	-3.531	-2.307	-3.424	-3.226	-2.721	-4.22872	-1.66644		0	0	0	0	0	0	0	0	0	0	0	0
27	1NMD	-5.52322	1.13213	-4.80226	0.709301	-4.72463	4.36243	-4.39514	9.18019	-4.27715	5.42106	-3.819	-2.709	-3.512	-4.983	-4.222	-5.42	-5.128	-3.714	-2.86414	-3.37968		0	0	0	0	0	0	0	0	0	0	0	0
28	1NMQ	-1.44412	1.87148	-1.40645	7.94165	-1.35122	1.39629	-1.30284	5.81464	-1.21698	9.078	-3.192	-2.605	-2.727	-3.449	-2.781	-3.658	-2.36	-2.493	-4.40232	-3.60035		0	0	0	0	0	0	0	0	0	0	0	0
29	1NMS	-1.64407	1.74546	-1.53293	9.7307	-1.49939	9.20537	-1.37028	1.43254	-1.30144	7.73118	-2.918	-1.608	-1.487	-2.464	-1.552	-3.776	-2.09	-1.905	-2.55176	-2.74299		0	0	0	0	0	0	0	0	0	0	0	0
30	1NO6	-4.71399	1.43822	-3.73968	0.516255	-2.58937	4.05368	-2.54148	5.10663	-2.38108	5.24203	-3.718	-3.781	-2.445	-3.751	-2.841	-3.222	-3.117	-2.308	-2.22109	-3.04282		0	0	0	0	0	0	0	0	0	0	0	0
31	1NOW	-5.06474	0.285439	-4.60866	4.69445	-4.40719	4.73284	-4.40693	3.11107	-4.17435	5.30692	-4.165	-1.567	-3.376	-3.542	-3.267	-3.938	-2.402	-3.014	-3.2525	-2.51656		0	0	0	0	0	0	0	0	0	0	0	0
32	1NP0	-4.94564	0.57603	-4.15104	3.48166	-4.0933	4.32833	-3.6678	3.07365	-2.96368	5.03287	-4.387	-2.917	-3.421	-4.296	-3.846	-3.837	-3.555	-3.315	-3.12092	-1.43972		0	0	0	0	0	0	0	0	0	0	0	0
33	1NT1	-7.25222	0.526142	-6.34061	7.18739	-5.07507	7.38056	-4.5219	6.76272	-4.30158	6.50427	-5.247	-4.967	-3.564	-3.791	-3.879	-5.375	-4.726	-3.517	-4.15049	-2.33986		0	0	0	0	0	0	0	0	0	0	0	0
34	1NVQ	-7.65258	0.414035	-7.28561	3.73316	-5.12948	4.02467	-4.72418	5.16391	-4.58246	5.93678	-5.637	-5.071	-4.715	-6.262	-5.027	-6.321	-5.426	-4.145	-5.27823	-4.42782		0	0	0	0	0	0	0	0	0	0	0	0
35	1NVR	-8.07894	0.60881	-6.17105	3.34566	-5.37362	7.21772	-4.98012	8.42426	-4.79791	6.0262	-6.404	-4.237	-4.383	-7.488	-4.706	-7.957	-5.787	-4.957	-6.63063	-4.14644		0	0	0	0	0	0	0	0	0	0	0	0
36	1NXK	-7.92476	0.43634	-6.28808	3.11876	-5.43707	5.79836	-5.16223	5.43791	-5.1537	2.88202	-4.988	-4.23	-3.834	-4.802	-4.31	-5.23	-5.403	-4.407	-4.41143	-4.5979		0	0	0	0	0	0	0	0	0	0	0	0
37	1NYT	-1.65342	0.967019	-1.43905	2.32268	-1.31251	1.78762	-1.29135	1.96947	-1.2631	1.2996			-0.767									0	0	0	0	0	0	0	0	0	0	0	0
38	1NYX	-6.5839	1.42333	-6.26778	2.32983	-6.08578	2.30589	-5.23786	0.899091	-4.89982	2.92061	-3.393	-5.88	-2.693	-4.275	-3.059	-4.872	-4.473	-3.304	-4.58448	-1.6646		0	0	0	0	0	0	0	0	0	0	0	0
39	1NZQ	-5.71697	1.5288	-5.17957	2.89153	-4.89324	2.75841	-4.27466	4.86326	-3.53452	0.969391	-3.699	-4.416	-2.726	-3.474	-3.042	-4.36	-3.765	-2.658	-2.92855	-3.20853		0	0	0	0	0	0	0	0	0	0	0	0
40	1O02	-1.64134	1.47423	-1.56249	1.09786	-1.55462	9.91827	-1.44032	10.4491	-1.42142	9.83026	-4.896	-4.083	-2.531	-2.629	-2.553	-3.85	-2.263	-2.923	-2.28663	-1.78887		0	0	0	0	0	0	0	0	0	0	0	0
41	1O0D	-5.45786	1.85913	-4.74508	5.17612	-4.53556	3.27558	-4.5325	1.26096	-3.94753	5.58787	-4.152	-3.635	-3.492	-4.269	-3.404	-4.995	-3.658	-3.393	-3.56064	-2.87657		0	0	0	0	0	0	0	0	0	0	0	0
42	1O2G	-4.96817	1.00393	-3.64851	6.25336	-3.46776	4.75491	-3.44994	8.48383	-3.39792	8.51995	-2.809	-3.514	-2.72	-3.288	-2.863	-4.647	-3.028	-2.304	-3.53051	-2.63359		0	0	0	0	0	0	0	0	0	0	0	0
43	1O3P	-5.00144	1.23549	-4.76546	0.719617	-4.66547	2.125	-4.06291	2.37714	-3.82846	2.4201	-2.12	-2.731	-2.393	-2.74	-2.66	-3.012	-2.574	-2.414	-2.40998	-1.88868		0	0	0	0	0	0	0	0	0	0	0	0
44	1O48	-2.40998	2.78983	-2.4037	5.86685	-2.38509	2.59474	-2.32847	9.0373	-2.12912	10.4139	-3.409	-3.901	-1.927	-3.286	-2.324	-3.018	-3.275	-2.285	-2.76261	-0.96921		0	0	0	0	0	0	0	0	0	0	0	0
45	1O4M	-4.06239	0.659122	-3.87588	0.326644	-3.47606	1.27166	-3.26706	2.79387	-3.02568	2.35531	-2.327	-0.522	-2.243	-1.942	-2.529	-3.122	-1.901	-2.044	-1.50577	-0.907802		0	0	0	0	0	0	0	0	0	0	0	0
46	1O4N	-4.2114	0.391046	-4.04731	0.416748	-3.85891	1.92908	-3.559	0.425524	-3.34505	2.05229	-2.323	-0.91	-2.701	-2.636	-2.818	-2.658	-2.135	-2.481	-1.20559	-0.0463296		0	0	0	0	0	0	0	0	0	0	0	0
47	1O5C	-3.67868	2.42817	-3.32285	2.55394	-2.96217	1.44808	-2.53716	9.6575	-1.84213	9.07184	-2.451	-2.326	-1.959	-2.257	-1.728	-2.958	-2.516	-1.758	-1.4433	-1.81407		0	0	0	0	0	0	0	0	0	0	0	0
48	1O5D	-5.85096	0.378682	-4.91041	2.26515	-4.49203	3.05064	-4.07081	4.23321	-3.62658	2.67772	-1.945	-2.984	-2.26	-2.361	-2.251	-2.405	-2.12	-2.466	-2.01111	-2.27642		0	0	0	0	0	0	0	0	0	0	0	0
49	1O5E	-5.13573	2.38635	-4.66402	2.03964	-3.61654	8.37061	-2.76807	6.58464	-2.57579	10.5372	-3.718	-3.16	-2.976	-4.813	-3.148	-4.112	-3.999	-3.244	-1.51898	-2.94468		0	0	0	0	0	0	0	0	0	0	0	0
50	1O5F	-3.93875	0.68878	-3.65855	9.39937	-3.40609	3.05309	-2.55589	5.99917	-2.47634	9.28144	-2.995	-3.131	-3.055	-3.844	-3.11	-4.558	-3.647	-2.964	-2.5521	-1.56175		0	0	0	1	0	1	0	0	0	0	2	1
51	1O5G	-5.74883	0.586295	-4.77017	9.44425	-4.2017	5.18029	-3.47846	5.81405	-3.4618	9.28797	-2.742	-4.159	-2.971	-2.914	-2.833	-2.687	-2.31	-2.904	-2.75776	-3.94515		0	0	0	0	0	0	0	0	0	0	0	0
52	1OH9	-7.51031	2.25213	-6.65744	3.27238	-6.27662	1.6985	-5.72181	4.89047	-5.61992	5.12847	-3.623	-3.807	-2.335	-3.443	-2.768	-3.795	-3.165	-2.347	-4.0817	-1.06124		0	0	0	0	0	0	0	0	0	0	0	0
53	1ONI	-1.87689	0.887087	-1.86855	0.619529	-1.73626	0.874369	-1.70329	0.872397	-1.68805	0.25827			-1.712		-1.969			-2.158				0	0	0	0	0	0	0	0	0	0	0	0
54	1OOQ	-3.82037	1.55502	-3.14936	4.51337	-3.0113	0.797221	-2.83544	3.54604	-2.75171	5.63791	-2.212	-3.412	-2.8	-4.073	-3.199	-4.178	-3.772	-3.45	-3.62088	-3.31156		0	0	0	1	0	1	1	0	0	0	3	1
55	1OQ5	-10.2852	0.896223	-10.0075	0.741041	-8.94738	2.6049	-8.74085	5.14689	-8.34861	5.00268	-7.265	-4.185	-4.504	-8.64	-5.678	-8.207	-4.84	-5.593	-3.98054	-3.13411		0	0	0	0	0	0	0	0	0	0	0	0
56	1ORK	-3.93941	0.974558	-3.78989	0.845325	-3.37177	2.32031	-2.95418	9.96241	-2.89732	9.75287	-3.457	-1.065	-2.082	-2.798	-2.558	-3.084	-2.035	-3.089	-3.80893	-4.46582		0	0	0	0	0	0	0	0	0	1	1	1
57	1OS1	-8.92405	1.50343	-8.70521	4.79576	-8.6097	4.09222	-7.85771	3.33201	-6.95896	0.611801	-3.273	-2.246	-2.466	-4.544	-2.639	-3.456	-3.139	-2.109	-3.96826	-2.54843		0	0	0	0	0	0	0	0	0	0	0	0
58	1OSF	-4.11009	0.961367	-3.88077	0.694569	-3.73694	1.86429	-3.73376	2.6903	-3.38706	7.54966	-4.43	-3.628	-2.984	-4.506	-3.524	-5.026	-3.696	-2.952	-3.63502	-2.26621		1	0	0	1	0	1	0	0	0	0	3	1
59	1OSH	-10.4695	0.557729	-9.98654	0.449936	-8.82332	4.49173	-7.8471	5.08288	-7.8365	4.94912	-5.228	-7.103	-3.299	-5.557	-3.842	-5.614	-6.231	-3.74	-5.76714	-3.25989		0	0	0	0	0	0	0	0	0	0	0	0
60	1OTJ	-3.84335	0.859331	-3.70424	0.834005	-3.43346	0.485635	-3.36594	1.68936	-3.0624	1.58534			0.268		0.268			-0.258				0	0	0	0	0	0	0	0	0	0	0	0
61	1OTY	-3.94711	0.990485	-3.05366	3.66907	-2.53821	3.51298	-2.51532	3.46419	-2.46224	4.33957	-4.683	-4.218	-4.197	-4.199	-4.979	-4.457	-4.699	-4.437	-3.03786	-2.52071		1	1	1	1	1	1	1	1	0	0	8	1
62	1OUK	-7.251	1.77554	-6.34258	6.29404	-6.2944	6.2278	-6.22614	0.749638	-6.15512	5.58609	-4.572	-2.745	-3.779	-4.185	-3.892	-4.004	-4.105	-3.85	-2.95784	-3.59808		0	0	0	0	0	0	0	0	0	0	0	0
63	1OUM	-5.00318	1.09833	-4.8776	0.572496	-4.28791	6.41344	-4.1825	3.0484	-4.16671	5.43315	-4.384	-1.351	-4.349	-4.983	-5.054	-3.937	-4.93	-4.785	-0.302417	4.43327		0	0	0	1	1	0	1	0	0	0	3	1
64	1OUY	-9.719	1.34233	-8.87551	8.22862	-8.65365	8.35875	-8.48792	2.41017	-6.98859	1.08191	-4.609	-5.129	-4.034	-4.118	-4.016	-4.74	-3.959	-4.261	-4.58172	-3.23506		0	0	0	0	0	0	0	0	0	0	0	0
65	1OV4	-4.56195	0.888131	-4.08857	4.33397	-4.08528	6.73576	-3.40983	6.2459	-3.29195	4.56888	-3.451	-2.574	-2.888	-3.392	-2.757	-4.308	-3.429	-2.614	-5.12957	-3.7108		0	0	0	0	0	0	0	0	1	0	1	1
66	1OV6	-4.74469	1.03413	-4.56334	0.607014	-4.37634	3.61285	-4.23906	6.27133	-4.2045	3.80373	-4.483	-3.286	-4.672	-4.596	-4.739	-5.328	-5.106	-4.342	-0.348553	2.18009		0	0	1	0	1	1	1	0	0	0	4	1
67	1OVE	-10.7169	0.544027	-10.6199	0.442178	-10.5068	1.49971	-10.408	1.06041	-10.3192	1.52238	-4.485	-3.818	-3.698	-4.784	-4.373	-4.826	-4.356	-3.871	-4.83891	-5.41719		0	0	0	0	0	0	0	0	0	0	0	0
68	1OWD	-4.99202	2.75809	-4.59012	1.5615	-4.00194	10.3346	-3.73741	2.28041	-3.57106	6.08875	-3.921	-4.836	-3.149	-3.376	-3.137	-3.686	-3.545	-2.494	-3.08456	-2.45362		0	0	0	0	0	0	0	0	0	0	0	0
69	1OWE	-3.79436	1.87203	-3.73992	0.904368	-3.23845	3.79012	-3.20823	5.73584	-2.92567	0.453105	-2.76	-2.735	-3.179	-3.594	-3.319	-3.103	-2.267	-2.831	-1.71467	-2.0176		0	0	0	0	0	0	0	0	0	0	0	0
70	1OWH	-5.31623	0.879371	-5.04537	9.62002	-4.93132	0.584975	-3.94818	9.53598	-3.82941	8.99871	-3.247	-2.218	-3.591	-4.048	-3.288	-3.119	-2.898	-2.626	-3.32978	-1.56378		0	0	0	0	0	0	0	0	0	0	0	0
71	1OWK	-4.56839	2.70347	-4.09559	1.8673	-3.72632	10.5302	-3.65259	2.92113	-3.58626	1.82617	-3.188	-3.338	-2.405	-3.069	-2.899	-3.626	-3.196	-2.62	-3.33815	-2.65609		0	0	0	0	0	0	0	0	0	0	0	0
72	1OYN	-4.86574	1.44308	-4.75326	4.27901	-4.72855	0.487076	-3.85688	5.24396	-3.74914	4.14661	-5.527	-4.083	-3.46	-4.359	-4.298	-5.924	-5.491	-3.721	-7.77913	-5.14321		1	0	0	0	0	1	1	0	1	1	5	1
73	1OYT	-6.29866	0.938512	-5.90867	0.444953	-5.38847	5.16721	-4.72448	7.51642	-4.59719	2.01236	-3.831	-4.022	-2.691	-3.016	-2.375	-4.787	-3.239	-2.034	-2.87595	-1.64476		0	0	0	0	0	0	0	0	0	0	0	0
74	1OZ1	-6.75704	1.13432	-6.16416	5.72736	-5.76374	5.825	-5.69458	0.461471	-5.39182	4.99264	-4.754	-4.161	-3.661	-4.644	-3.691	-4.028	-3.873	-3.688	-2.90017	-4.1372		0	0	0	0	0	0	0	0	0	0	0	0
75	1P0I	-2.92373	2.01902	-2.42292	1.41362	-2.39848	2.47802	-2.29093	1.58217	-1.75571	1.02362	-2.961	-0.693	-3.613	-3.722	-3.603	-3.393	-2.981	-3.415	-1.27144			0	0	0	0	0	0	0	0	0	0	0	0
76	1P0M	-1.14731	2.10124	-1.09143	2.59949	-1.08068	3.51997	-0.92248	4.13179	-0.488398	1.75904	-4.07	-1.283	-2.121	-3.142	-2.494	-3.428	-2.873	-2.367	-2.29076	-3.05655		0	0	0	0	0	0	0	0	0	0	0	0
77	1P2A	-8.21547	1.45833	-7.79561	4.99534	-7.68655	1.7165	-7.47192	0.820894	-6.69097	5.26182	-6.507	-3.154	-5.277	-6.159	-5.973	-6.01	-6.717	-5.539	-3.3202	-2.40742		0	0	0	0	0	0	0	0	0	0	0	0
78	1P2S	-6.82561	1.95886	-5.81771	7.99766	-5.70224	5.39318	-5.39447	4.4984	-5.34516	6.39743	-4.051	-3.204	-4.125	-4.032	-4.228	-5.259	-3.602	-3.438	-5.03715	-4.52097		0	0	0	0	0	0	0	0	0	0	0	0
79	1P2V	-8.2728	2.02629	-7.50124	1.69946	-6.38142	7.61604	-5.90281	6.46498	-5.71833	4.2869	-3.93	-3.546	-3.755	-4.588	-3.753	-4.847	-3.682	-3.163	-3.53776	-4.51021		0	0	0	0	0	0	0	0	0	0	0	0
80	1P4R	-6.18113	2.74371	-6.09336	1.73692	-5.69774	0.818037	-5.15451	2.85212	-4.74848	2.40849	-4.121	-3.92	-3.536	-3.869	-3.891	-4.192	-3.683	-3.929	-3.47057	-2.98983		0	0	0	0	0	0	0	0	0	0	0	0
81	1P57	-3.9806	2.70766	-3.83164	6.88452	-3.6807	0.87624	-3.6371	3.51328	-3.57605	2.57407	-4.358	-1.251	-2.996	-4.86	-3.291	-4.489	-3.337	-3.037	-2.72708	-0.629814		1	0	0	1	0	1	0	0	0	0	3	1
82	1P5Z	-7.20037	2.18384	-6.38103	2.48696	-6.23745	3.68666	-6.06152	5.87685	-5.83264	0.928191	-3.891	-3.738	-2.439	-3.97	-3.271	-3.373	-3.3	-2.378	-3.50878	-1.78475		0	0	0	0	0	0	0	0	0	0	0	0
83	1P60	-3.28927	1.07035	-3.27751	1.65718	-3.2474	0.265759	-3.15381	5.67424	-3.03663	2.88748	-1.533	0.939	-2.868	-3.644	-2.962	-3.737	-2.469	-2.601				0	0	0	1	0	1	0	0	0	0	2	1
84	1P61	-3.67327	0.444439	-3.58851	0.258856	-3.44722	5.18685	-3.42705	2.31575	-3.14301	3.11271	-2.952	0.968	-3.215	-4.021	-3.056	-3.359		-3.026				0	0	0	1	0	0	0	0	0	0	1	1
85	1P8D	-7.18725	1.31861	-6.03505	3.19857	-5.84088	1.05518	-5.82999	3.74588	-5.40527	3.45819	-3.439	-3.986	-2.335	-3.401	-2.529	-3.441	-2.682	-2.783	-2.89682			0	0	0	0	0	0	0	0	0	0	0	0
86	1PB1	-0.888978	1.47691	-0.783022	4.0575	-0.733082	3.89845	-0.661979	3.44877	-0.642882	4.23801	-1.172	0.041	-1.221	-1.646	-0.8	-1.378	-1.449	-0.333	0.0103345	0.0539453		0	0	0	0	0	0	0	0	0	0	0	0
87	1PCG	-7.28482	0.433952	-6.66566	2.89464	-6.24781	2.64224	-6.10658	2.77926	-5.46916	6.3524	-5.164	-3.706	-2.86	-5.218	-3.498	-5.211	-4.595	-3.564	-1.52132			0	0	0	0	0	0	0	0	0	0	0	0
88	1PD8	-6.57955	2.58637	-6.29924	1.70532	-5.49121	3.42568	-5.41087	2.38579	-4.88422	0.490247	-4.281	-4.264	-2.986	-4.496	-3.008	-4.671	-4.595	-3.183	-4.32678	-2.66404		0	0	0	0	0	0	0	0	0	0	0	0
89	1PD9	-5.16845	1.61142	-4.74327	3.78189	-4.62121	0.75108	-3.98328	7.7706	-3.77375	2.73097	-4.324	-3.399	-3.205	-4.033	-3.662	-3.705	-4.207	-3.579	-3.9576	-3.09585		0	0	0	0	0	0	0	0	0	0	0	0
90	1PDA	-4.8516	1.66022	-4.65892	7.96964	-4.45277	7.86843	-4.14429	0.894136	-3.85943	6.04763	-2.195	-3.547	-1.894	-2.964	-1.629	-3.572	-3.027	-2.07	-3.57699	-2.00123		0	0	0	0	0	0	0	0	0	0	0	0
91	1PF8	-6.71239	0.483254	-6.01509	5.09624	-5.17667	4.41158	-5.02018	4.51699	-4.92086	6.17859	-6.7	-4.19	-5.214	-6.724	-5.544	-6.451	-6.372	-5.608	-1.44145	10.1331		1	0	0	1	0	0	0	0	0	0	2	1
92	1PFV	-4.14834	0.945784	-3.97866	0.534979	-3.92644	5.52376	-3.86011	5.56477	-3.7968	4.97433	-3.296	-1.565	-2.415	-2.516	-2.377	-3.093	-2.472	-2.438	-0.539951	-1.5254		0	0	0	0	0	0	0	0	0	0	0	0
93	1PFW	-4.65047	0.304793	-4.53668	5.59554	-4.3329	5.24012	-4.30581	4.94183	-3.80806	1.77657	-3.386	-1.967	-1.985	-3.722	-2.202	-2.935	-2.51	-1.914	-3.07596	-1.50864		0	0	0	0	0	0	0	0	0	0	0	0
94	1PFY	-6.09668	1.01022	-4.67134	6.09222	-3.94087	9.47707	-3.93056	7.34236	-3.75184	5.27839	-3.435	-3.233	-1.223	-2.813	-1.812	-4.107	-2.228	-2.089	-2.5047	-3.11396		0	0	0	0	0	0	0	0	0	0	0	0
95	1PG2	-3.72681	0.691352	-3.55379	0.681297	-3.46297	6.08352	-3.38766	2.7532	-3.27588	4.04103	-3.968	-0.345	-2.533	-2.428	-1.835	-2.798	-2.427	-1.646	-1.90636	-2.85152		1	0	0	0	0	0	0	0	0	0	1	1
96	1PH0	-4.20873	2.84343	-3.77728	7.91202	-3.45654	9.98746	-3.05854	7.09876	-2.33137	2.08371	-2.867	-3.437	-2.423	-3.784	-2.681	-3.995	-3.737	-2.449	-3.29116	-2.96963		0	0	0	0	0	0	0	0	0	0	0	0
97	1PJ2	-3.65006	1.04688	-3.59579	11.6827	-3.43663	3.13841	-3.43272	10.8052	-3.38993	0.895573	-3.305	-3.575	-3.151	-4.339	-3.068	-5.589	-3.864	-3.29	-2.42693	-3.32387		0	1	0	1	0	1	1	0	0	0	4	1
98	1PJ3	-2.16214	0.557519	-2.1509	0.491318	-2.03437	0.940329	-1.74625	1.69061	-1.63863	1.0142			-2.598		-2.575		-2.875	-2.707				0	0	0	0	0	0	0	0	0	0	0	0
99	1PJ4	-3.78448	1.87437	-3.56261	8.83085	-2.96169	6.10656	-2.93212	3.83392	-2.76181	1.61982	-2.87	-3.572	-3.299	-4.031	-3.091	-3.686	-3.167	-3.253	-3.05166	-3.92963		0	0	0	1	0	1	0	0	0	1	3	1
100	1PKD	-9.24075	0.56755	-8.47328	2.84043	-7.88049	2.99802	-7.08632	2.24432	-6.77769	7.1049	-5.995	-3.073	-5.717	-7.133	-5.702	-5.365	-5.878	-5.26	-4.37338	-3.18093		0	0	0	0	0	0	0	0	0	0	0	0
101	1PKV	-5.3137	0.578491	-4.90864	0.322451	-3.93912	5.10181	-3.70212	3.39727	-3.68149	5.08436	-4.012	-3.132	-2.808	-3.925	-3.087	-4.21	-3.5	-3.15	-4.30538	-2.74546		0	0	0	0	0	0	0	0	0	0	0	0
102	1PKW	-2.6088	1.9524	-2.36815	6.92524	-2.36083	4.93065	-2.15995	7.58663	-2.00131	1.44102	-2.127	-0.996	-1.671	-2.695	-2.785	-2.45	-3.294	-3.144	-3.34368	-1.74071		0	0	0	0	0	0	0	0	0	0	0	0
103	1PL0	-5.5428	1.23382	-5.2367	1.07885	-5.02599	3.51058	-4.87983	3.52234	-4.72313	3.1737	-4.977	-2.35	-2.93	-3.738	-3.486	-4.778	-3.89	-3.143	-3.82599	-3.59106		0	0	0	0	0	0	0	0	0	0	0	0
104	1PMN	-9.22752	0.717379	-9.03007	0.451873	-8.59491	7.19512	-8.21537	6.48207	-7.95647	6.58334	-6.665	-4.462	-4.799	-6.221	-5.425	-7.163	-5.934	-5.365	-4.43109	-4.45205		0	0	0	0	0	0	0	0	0	0	0	0
105	1PMQ	-9.42884	0.664942	-8.4633	6.23699	-7.96133	7.57378	-7.9494	6.157	-7.86137	7.08569	-6.135	-4.247	-5.264	-7.197	-5.385	-6.189	-5.548	-5.518	-2.62484	-5.18955		0	0	0	0	0	0	0	0	0	0	0	0
106	1PMU	-9.06764	0.376422	-7.70723	7.53357	-7.64686	7.34007	-7.59086	7.58122	-6.9533	7.9512	-7.229	-5.315	-5.906	-7.208	-6.637	-7.215	-6.51	-6.213	-3.20718	-1.11788		0	0	0	0	0	0	0	0	0	0	0	0
107	1PMV	-6.86348	0.408633	-6.78846	5.39165	-6.38196	3.69932	-6.20057	4.76462	-5.4213	4.06482	-5.377	-4.748	-5.093	-5.23	-5.335	-6.474	-6.937	-5.394	-1.97168	-1.54858		0	0	0	0	0	0	1	0	0	0	1	1
108	1PNL	-3.73407	0.556902	-1.38028	6.61118	-1.17043	5.83854	-1.13906	6.13383	-1.10091	6.29443	0.125	2.6	-0.658	-0.003	-1.22	-0.965	0.512	-0.94	4.50903			0	0	0	0	0	0	0	0	0	0	0	0
109	1PNM	-2.97952	1.09556	-2.76387	1.04761	-2.39401	4.60138	-2.12237	5.17262	-1.99125	6.33872	5.852	2.722	-0.491	5.845	-1.05	5.534	0.368	-0.78				0	0	0	0	0	0	0	0	0	0	0	0
110	1PNR	-3.15284	0.849342	-3.11371	3.65164	-3.03736	0.718649	-2.40818	4.16366	-1.96693	5.24873	-3.224	-3.024	-3.435	-1.879	-3.875	-2.39	-4.087	-3.706				1	0	1	0	1	0	1	1	0	0	5	1
111	1PQ6	-4.83182	2.1836	-4.02135	5.27721	-3.65289	5.51504	-3.55855	5.16085	-3.44162	4.93392	-4.455	-3.04	-2.463	-4.086	-2.593	-4.563	-3.452	-2.685	-3.29503			0	0	0	0	0	0	0	0	0	0	0	0
112	1PQ9	-6.25903	0.976581	-6.22968	0.950756	-6.09437	1.6933	-6.01764	2.12938	-5.84351	6.83053	-4.088	-1.797	-2.922	-4.325	-3.411	-3.69	-3.766	-2.852				0	0	0	0	0	0	0	0	0	0	0	0
113	1PQC	-6.57436	1.26108	-6.56893	0.738455	-6.52002	3.92823	-6.19907	7.28483	-4.85262	7.06381	-3.89	-2.662	-2.339	-3.362	-2.498	-3.307	-2.554	-2.436	-1.32759			0	0	0	0	0	0	0	0	0	0	0	0
114	1PQH	-2.61669	1.39707	-2.57374	1.7959	-2.38496	2.1664	-2.25249	1.86995	-1.78887	0.730272			-1.201									0	0	0	0	0	0	0	0	0	0	0	0
115	1PVS	-3.00222	0.512591	-2.93207	3.90309	-2.34763	3.40274	-2.33907	3.76046	-1.83101	6.2215	-5.291	-4.495	-3.418	-3.761	-3.714	-4.811	-3.499	-2.71	-2.0465			1	1	1	1	1	1	1	0	0	0	7	1
116	1PW6	-8.47314	1.51591	-7.43905	0.678868	-7.36813	12.0581	-6.28514	5.87757	-5.42695	12.9787	-3.957	-5.197	-2.988	-4.829	-3.211	-5.601	-4.058	-3.123	-3.31501	-5.52385		0	0	0	0	0	0	0	0	0	0	0	0
117	1PWM	-4.78645	0.388841	-4.56619	5.33532	-3.98561	4.83138	-3.95096	4.21587	-3.90764	4.63654	-5.231	-5.651	-3.057	-5.995	-3.691	-6.242	-5.266	-3.948	-4.82441	-4.20758		1	1	0	1	0	1	1	0	1	0	6	1
118	1PWY	-7.14064	1.99919	-6.87392	2.88993	-6.68023	0.854794	-6.62502	2.87297	-5.44034	3.54156	8.313	-1.9	-6.241	-4.659	-7.487	-7.253	-6.285	-6.023	-0.62589			0	0	0	0	1	1	0	0	0	0	2	1
119	1PXI	-4.7329	0.447473	-4.63707	2.11973	-4.26134	2.49062	-3.33557	3.15935	-3.23747	5.51123	-4.452	-5.124	-4.785	-5.553	-5.324	-6.09	-6.382	-4.801	-3.42645	-2.76166		0	1	1	1	1	1	1	1	0	0	7	1
120	1PXJ	-4.81555	1.87425	-4.66892	0.563692	-3.98655	4.89307	-3.66257	5.25371	-3.62778	3.48683	-4.841	-2.286	-4.514	-5.819	-5.152	-6.01	-6.425	-4.419	-3.70575	-2.35884		1	0	0	1	1	1	1	0	0	0	5	1
121	1PXK	-5.32515	1.55379	-5.15979	6.3819	-5.13293	1.05205	-4.77087	4.26511	-4.64999	5.82031	-6.046	-2.042	-5.208	-5.559	-5.506	-6.376	-5.769	-5.12	1.93797	3.60927		1	0	0	1	1	1	1	0	0	0	5	1
122	1PXL	-7.31422	1.89031	-7.15488	1.4101	-6.48931	2.73658	-5.8943	1.85865	-4.8203	0.865558	-5.596	-3.908	-5.294	-5.678	-5.281	-5.554	-6.298	-4.951	-1.98142	-2.3989		0	0	0	0	0	0	0	0	0	0	0	0
123	1PXM	-8.07827	1.45596	-7.7083	0.896088	-7.0367	5.39882	-6.78169	6.0776	-6.63149	5.69879	-7.041	-3.509	-4.847	-7.17	-5.406	-6.982	-4.718	-5.244	2.72716	0.779974		0	0	0	0	0	0	0	0	0	0	0	0
124	1PXN	-8.24514	1.13014	-7.67232	0.328561	-6.30667	5.92212	-5.8131	6.12181	-5.69907	7.20779	-6.975	-4.865	-5.566	-6.762	-5.894	-6.568	-5.677	-5.086	-0.229584	-2.75617		0	0	0	0	0	0	0	0	0	0	0	0
125	1PXP	-7.61942	0.524336	-7.35428	7.11969	-6.94839	2.29496	-6.65032	8.50358	-6.60171	4.79364	-6.263	-4.33	-5.726	-6.614	-5.952	-6.467	-6.592	-5.242	-3.51565	-1.83942		0	0	0	0	0	0	0	0	0	0	0	0
126	1PYE	-6.33294	2.87658	-6.12856	2.80633	-5.70376	2.17605	-5.62737	4.80406	-4.54974	0.729511	-6.122	-2.646	-5.72	-5.814	-5.944	-5.936	-6.39	-5.613	-4.14	-2.78823		0	0	0	0	0	0	1	0	0	0	1	1
127	1Q0B	-3.39167	2.07546	-3.33854	3.84023	-3.30759	1.23047	-3.28791	2.92015	-2.83879	4.19839	-3.897	-2.472	-3.332	-3.847	-3.348	-3.388	-3.88	-3.57	-3.80363	-2.9681		1	0	1	1	1	1	1	1	1	0	8	1
128	1Q0N	-4.81353	2.62279	-4.57778	1.08836	-4.04239	3.64098	-3.97475	3.88473	-3.72536	5.06147	-2.738	-0.24	-2.771	-2.635	-3.008	-2.871	-2.139	-2.771	-2.2966	-1.68784		0	0	0	0	0	0	0	0	0	0	0	0
129	1Q11	-2.95608	0.9488	-2.68504	0.596895	-2.43034	5.2289	-2.17514	4.35974	-2.13339	5.62174	-2.148	-0.452	-1.996	-2.734	-2.196	-3.146	-2.308	-1.921	-1.61149	-2.14242		0	0	0	0	0	0	0	0	0	0	0	0
130	1Q1K	-2.31946	2.26115	-2.30417	10.42	-2.30311	1.5712	-2.2811	5.18033	-2.10239	9.54123	-5.432	-2.773	-2.645	-5.275	-2.805	-5.46	-3.732	-3.538	-2.17885	-3.19806		0	0	0	0	0	0	0	0	0	0	0	0
131	1Q1M	-6.18464	0.900498	-5.60843	0.782633	-4.60285	4.14765	-4.59448	10.1016	-4.09137	3.22389	-4.787	-3.722	-3.292	-4.822	-3.586	-4.877	-4.569	-3.314	-2.53435	-1.58638		0	0	0	0	0	0	0	0	0	0	0	0
132	1Q1Q	-8.74277	1.92417	-8.36023	0.523538	-7.99706	4.94405	-7.82203	4.81544	-7.67043	4.85482	-5.611	-2.279	-2.611	-5.055	-3.281	-5.543	-3.507	-3.039				0	0	0	0	0	0	0	0	0	0	0	0
133	1Q20	-7.98579	0.895091	-7.8998	1.82773	-7.63838	0.372885	-7.11638	5.05582	-6.19336	2.55756	-6.075	-3.348	-2.305	-5.636	-3.796	-6.365	-3.484	-3.38				0	0	0	0	0	0	0	0	0	0	0	0
134	1Q22	-10.1044	1.93018	-9.98582	0.846318	-9.32808	0.490361	-9.16004	5.06807	-7.86773	5.23917	-6.282	-2.931	-3.228	-5.666	-4.185	-6.086	-4.202	-3.732				0	0	0	0	0	0	0	0	0	0	0	0
135	1Q23	-6.36709	1.40376	-6.29966	2.48484	-6.23149	1.88738	-6.03178	2.80111	-5.92764	0.528408	-2.925	-3.103	-2.328	-3.172	-3.496	-3.505	-3.361	-3.41	-2.10608	-1.44579		0	0	0	0	0	0	0	0	0	0	0	0
136	1Q3A	-4.47295	1.33638	-4.30941	3.61902	-4.16922	5.96447	-4.07964	1.15637	-4.06509	5.83467	-4.221	-3.371	-2.581	-3.384	-3.459	-4.259	-2.877	-3.052	-2.40114	-4.85597		0	0	0	0	0	0	0	0	0	1	1	1
137	1Q4N	-3.75335	1.72044	-3.71365	2.44704	-3.60971	2.02841	-3.38287	3.08113	-2.9897	1.11294	-1.835	-2.476	-2.124	-2.59	-1.821	-3.444	-2.349	-0.931	-4.30323	-1.21737		0	0	0	0	0	0	0	0	1	0	1	1
138	1Q4X	-10.0367	0.814501	-8.97815	0.533618	-8.9208	1.91838	-8.86925	1.83456	-8.25603	1.9248	-4.693	-4.621	-3.507	-5.011	-4.436	-4.982	-4.672	-4.3		-1.18269		0	0	0	0	0	0	0	0	0	0	0	0
139	1Q5K	-4.70202	0.985098	-4.41926	0.832774	-4.10307	8.3723	-3.33644	6.07934	-3.22816	7.6805	-5.922	-4.051	-4.978	-5.252	-5.266	-5.475	-6.278	-5.111	-4.61604	-3.13253		1	0	1	1	1	1	1	1	1	0	8	1
140	1Q6K	-3.3848	1.88816	-3.3372	6.46014	-3.30693	1.20774	-3.29229	6.05081	-2.72516	6.32645	-3.101	-3.128	-3.07	-3.221	-3.038	-2.846	-3.406	-2.544	-2.71163	-2.70928		0	0	0	0	0	0	1	0	0	0	1	1
141	1QG6	-5.72969	1.69032	-5.57597	1.14417	-5.52986	5.86616	-5.0955	3.63585	-4.69949	6.39181	-5.008	-2.91	-2.881	-3.633	-3.885	-3.204	-2.439	-3.812	-2.93376	-2.26784		0	0	0	0	0	0	0	0	0	0	0	0
142	1QIR	-2.64012	0.992152	-2.5329	2.39189	-2.37961	2.12794	-2.25845	0.78164	-1.96251	1.76418	-4.265	-2.089	-3.523	-4.128	-3.39	-3.954	-4.144	-3.231	-1.97101	0.0937236		0	0	0	0	0	0	0	0	0	0	0	0
143	1QIS	-2.71699	0.740898	-2.47985	0.972139	-2.19126	2.66144	-2.19107	1.89635	-2.16762	2.39494	-3.857	-2.831	-2.926	-4.336	-2.972	-3.541	-3.902	-3.181	-2.3007	-1.80372		0	0	0	0	0	0	0	0	0	0	0	0
144	1QIT	-2.21074	0.861309	-2.18952	1.11705	-2.12111	0.504182	-1.98413	1.85878	-1.97178	2.6291	-4.097	-2.705	-3.084	-4.238	-3.325	-4.718	-3.679	-3.323	-0.253117	-1.87147		0	0	0	0	0	0	0	0	0	0	0	0
145	1QJ3	-4.67775	1.86487	-4.48077	5.92856	-4.47298	2.48689	-4.40983	2.59961	-4.37111	1.13678	-4.01	-1.994	-3.069	-4.426	-3.491	-3.954	-5.013	-2.452	-3.24703	-1.22058		0	0	0	0	0	0	1	0	0	0	1	1
146	1QJQ	-3.78594	1.70879	-3.76547	9.40122	-2.75232	9.05447	-2.11091	9.63492	-2.10717	7.25996	-2.32	-1.871	-2.73	-3.518	-3.024	-3.322	-3.392	-2.802	-2.09525	-1.55046		0	0	0	0	0	0	0	0	0	0	0	0
147	1QP0	-3.46045	0.474281	-3.39539	0.264772	-3.18239	3.31395	-2.94198	3.48143	-2.07427	5.70846	-4.282	-1.467	-3.522	-4.286	-3.811	-4.13	-4.214	-3.507				1	0	1	1	1	1	1	1	0	0	7	1
148	1QP7	-3.1532	0.384447	-3.03269	0.350533	-3.02661	3.00371	-2.20616	5.03198	-2.20009	4.25229	-4.593	-3.265	-3.77	-4.552	-4.076	-4.327	-4.286	-3.898				1	1	1	1	1	1	1	1	0	0	8	1
149	1QPZ	-3.15595	1.0174	-3.09147	2.80509	-3.08471	0.388009	-2.7762	3.61267	-2.57943	4.35888	-4.53	0.615	-3.484	-3.941	-4.051	-4.432	-4.1	-3.565				1	0	1	1	1	1	1	1	0	0	7	1
150	1QQB	-3.22023	1.25215	-3.05549	0.248622	-2.04251	3.7849	-1.89636	4.13243	-1.73437	5.67421	-4.297	-1.6	-3.47	-4.291	-4.001	-3.933	-4.182	-3.534				1	0	1	1	1	1	1	1	0	0	7	1
151	1QSG	-6.64159	0.462233	-6.2003	5.86157	-5.48244	3.61907	-5.43764	6.37126	-5.20702	6.46155	-5.443	-3.141	-3.332	-4.588	-4.287	-4.028	-3.418	-4.521	-3.4875	-0.775508		0	0	0	0	0	0	0	0	0	0	0	0
152	1QTE	-1.03106	2.61817	-1.01968	2.56549	-0.972928	2.45275	-0.969019	1.39774	-0.915613	0.910056	-3.105	-1.092	-2.337	-0.913	-2.882	-2.713	-2.648	-3.14	-1.23264	-0.344191		0	0	0	0	0	0	0	0	0	0	0	0
153	1QTQ	-2.66792	2.01566	-2.49279	7.40032	-2.4477	3.85885	-2.36938	6.94865	-2.2857	1.06439	-3.448	-2.433	-2.583	-4.536	-3.05	-4.646	-3.526	-2.559	-3.6164	-2.15981		0	0	0	0	0	0	0	0	0	0	0	0
154	1QXD	-1.39856	1.81467	-1.28893	4.94313	-1.20462	3.64189	-0.90181	6.63079	-0.809481	6.71837	-3.621	-2.748	-2.088	-3.669	-2.481	-3.435	-3.33	-2.601	-2.50547			0	0	0	0	0	0	0	0	0	0	0	0
155	1QXK	-4.50449	2.03293	-4.43854	10.702	-4.39729	3.78025	-4.35253	9.38327	-4.10647	9.94643	-4.658	-3.924	-3.331	-4.495	-3.532	-4.135	-4.668	-3.588	-3.13278	-2.44641		1	0	0	1	0	0	1	0	0	0	3	1
156	1QYX	-6.76707	0.450583	-6.39463	6.41591	-4.22431	4.58597	-4.17327	6.44601	-4.02465	7.61732	-3.661	-3.447	-3.775	-5.218	-4.465	-5.227	-5.913	-4.001	-3.88197	-1.75771		0	0	0	0	0	0	0	0	0	0	0	0
157	1R0B	-2.00001	1.80482	-1.89908	3.74873	-1.86951	2.07754	-1.86755	1.10731	-1.71499	0.84211	-1.318		-1.35	-1.423	-1.452	-2.727		-1.194				0	0	0	0	0	0	0	0	0	0	0	0
158	1R0C	-1.0728	2.99027	-0.987437	3.60788	-0.98081	5.18245	-0.931934	4.21924	-0.692959	1.29242	-2.432	-0.127	-1.693	-2.297	-1.963	-2.003	-1.717	-1.491	-3.81352	-1.6885		0	0	0	0	0	0	0	0	0	0	0	0
159	1R0E	-6.92344	1.15707	-6.57568	4.77537	-6.48629	0.671153	-6.37158	4.82781	-5.77603	3.79915	-4.595	-4.736	-3.955	-4.683	-4.441	-5.559	-5.478	-4.488	-4.86057	-4.00452		0	0	0	0	0	0	0	0	0	0	0	0
160	1R0P	-8.97122	0.515892	-8.59738	5.43047	-8.08097	6.01767	-7.8204	5.83655	-7.63872	5.70885	-5.591	-5.274	-3.905	-5.797	-4.549	-16.071	-5.787	-4.524	-6.25072	-4.36906		0	0	0	0	0	1	0	0	0	0	1	1
161	1R1I	-0.0524782	2.74227	-0.0513594	5.95912	-0.0510028	6.7318	-0.0502791	6.53213	-0.0148069	2.30295	-1.89	-1.134	-0.251	-2.386	-1.274	-2.525	-0.818	-1.004	-0.44604	-1.75456		0	0	0	0	0	0	0	0	0	0	0	0
162	1R1J	-3.43368	1.57879	-3.20265	6.86053	-3.0178	4.75369	-2.86515	6.22079	-2.8095	1.11127	-2.779	-2.357	-1.845	-2.662	-1.248	-2.563	-1.231	-1.404	-3.41962	-2.95995		0	0	0	0	0	0	0	0	1	0	1	1
163	1R1X	-3.43896	2.84969	-3.4095	2.83769	-3.40491	3.5149	-3.37557	3.31235	-3.308	0.288036			-3.802		-4.832			-4.939				0	0	1	0	1	0	0	1	0	0	3	1
164	1R4P	-2.34482	1.90746	-2.06222	6.38408	-1.96269	4.46422	-1.83754	1.45019	-1.82627	5.85351	-2.618	-2.261	-2.688	-2.325	-2.765	-2.418	-2.756	-2.444	-2.56569	-0.0168993		0	0	0	0	0	0	0	0	0	0	0	0
165	1R55	-3.61133	1.5093	-3.54766	3.05888	-3.47039	2.33567	-3.39964	1.17511	-3.23745	4.89153	-3.901	-3.058	-2.352	-2.689	-2.57	-4.217	-3.319	-2.58	-3.03224	-2.69305		1	0	0	0	0	1	0	0	0	0	2	1
166	1R58	-7.64097	2.39489	-7.3619	0.892504	-7.18403	6.57104	-6.67648	2.69084	-6.09938	3.08581	-3.42	-3.251	-3.038	-3.336	-3.601	-5.152	-3.143	-3.67	-2.85755	-3.47921		0	0	0	0	0	0	0	0	0	0	0	0
167	1R5G	-1.32306	2.12738	-1.32293	1.7163	-1.26507	1.23581	-1.13081	2.80393	-1.09849	4.11949	-2.754	-2.966	-3.52	-3.134	-2.444	-2.801	-2.029	-1.951	-1.95079	-2.97292		0	0	0	0	0	0	0	0	0	0	0	0
168	1R5H	-6.28035	2.35194	-6.1315	1.76207	-6.07192	2.16325	-6.04052	0.884946	-5.77715	3.6874	-3.034	-3.115	-3.575	-2.702	-3.563	-5.289	-1.971	-3.761	-3.63248	-1.47068		0	0	0	0	0	0	0	0	0	0	0	0
169	1R5K	-7.71149	0.982362	-7.61822	1.20528	-7.54748	4.62249	-7.52049	4.75031	-7.37763	0.6365	-5.722	-5.702	-2.951	-5.492	-3.292	-5.598	-4.763	-3.304	-5.00189			0	0	0	0	0	0	0	0	0	0	0	0
170	1R78	-8.60035	1.54663	-7.77953	1.00687	-7.77131	5.25589	-5.97381	3.74851	-5.37587	3.86737	-6.663	-3.187	-5.981	-6.678	-6.155	-6.314	-6.844	-5.642	-2.68892	-4.2806		0	0	0	0	0	0	0	0	0	0	0	0
171	1R8Q	-5.50715	0.727571	-5.33053	0.973748	-5.31117	0.29102	-4.91431	6.84368	-4.85721	6.76382	-4.11	-3.19	-3.371	-4.661	-4.142	-4.957	-3.603	-3.249	-4.01719			0	0	0	0	0	0	0	0	0	0	0	0
172	1R8S	-7.31269	1.26069	-7.00182	8.54535	-6.85457	3.1741	-6.72098	7.01783	-5.82636	1.24574	-3.009	-3.465	-3.672	-4.424	-3.706	-5.208	-3.465	-3.277	-1.394	-1.5804		0	0	0	0	0	0	0	0	0	0	0	0
173	1R9L	-2.93675	0.34872	-2.67839	0.459291	-2.66723	0.225966	-2.3557	2.93447	-2.26172	2.97418	-2.979				-1.283							0	0	0	0	0	0	0	0	0	0	0	0
174	1R9O	-4.26645	1.75735	-4.18426	1.71096	-4.09956	0.828695	-3.9712	6.75067	-3.96347	0.682894	-4.178	-3.113	-2.478	-3.388	-3.032	-3.572	-3.127	-3.086	-4.63553			1	0	0	0	0	0	0	0	1	0	2	1
175	1R9Q	-3.55291	0.238812	-3.4652	2.93009	-3.44161	2.36618	-3.23618	2.92961	-3.20514	2.66756			-1.614	-3.248		-1.861		-1.492				0	0	0	0	0	0	0	0	0	0	0	0
176	1RA0	-4.90635	0.78398	-4.67422	0.275514	-4.07049	3.24664	-4.00847	2.72485	-3.7355	3.73938								-0.989				0	0	0	0	0	0	0	0	0	0	0	0
177	1RA2	-12.7097	2.75205	-10.3127	4.54845	-9.72976	3.56769	-9.08324	3.65333	-7.35473	0.974701	-7.081	-6.023	-6.982	-8.24	-7.085	-8.848	-7.887	-6.684	-6.69754	-2.51389		0	0	0	0	0	0	0	0	0	0	0	0
178	1RA3	-8.96471	1.64833	-4.84672	8.17465	-4.65174	6.11007	-4.16835	8.97122	-3.24654	1.10882	-5.825	-5.078	-5.234	-7.035	-5.398	-6.344	-4.943	-4.713	-4.95271	-3.05099		0	0	0	0	0	0	0	0	0	0	0	0
179	1RA8	-10.4089	0.876244	-7.18288	4.6248	-6.06901	6.06683	-5.97837	4.34433	-5.15954	3.06314	-6.342	-4.443	-5.055	-7.199	-5.489	-7.218	-6.682	-5.631	-5.47511	-4.32817		0	0	0	0	0	0	0	0	0	0	0	0
180	1RAK	-4.87082	0.954423	-4.72966	0.190892	-4.35519	2.27324	-4.26973	3.26055	-4.12863	3.74527			-0.105									0	0	0	0	0	0	0	0	0	0	0	0
181	1RB3	-10.1598	1.11682	-10.0961	3.62218	-7.5041	5.03477	-6.57775	3.13978	-5.88184	3.59164	-5.926	-4.843	-5.871	-5.811	-6.3	-7.426	-7.929	-5.624	-6.37356	-5.01115		0	0	0	0	0	0	0	0	0	0	0	0
182	1RBQ	-8.60764	1.24638	-7.86815	2.77563	-5.0985	6.16856	-4.97301	6.59161	-4.8228	5.19035	-4.504	-5.486	-3.178	-3.21	-1.788	-5.15	-0.274	-4.012	-9.80759	-2.04724		0	0	0	0	0	0	0	0	1	0	1	1
183	1RC2	-3.74598	0.870134	-3.46174	9.27499	-3.4063	9.29691	-3.39831	4.80008	-3.23748	7.58365	-5.595	-4.567	-4.521	-5.343	-4.842	-5.863	-6.598	-4.666	-3.71407	-2.87273		1	1	1	1	1	1	1	1	1	0	9	1
184	1RC4	-12.1899	2.17991	-8.99011	3.27195	-8.46899	4.03252	-7.3732	4.13206	-6.53264	1.09576	-7.831	-5.788	-5.485	-7.466	-4.624	-8.228	-5.535	-4.567	-7.63656	-5.05188		0	0	0	0	0	0	0	0	0	0	0	0
185	1RCT	-9.02456	0.421084	-8.17313	2.75644	-7.57477	1.95255	-6.89221	2.46233	-6.86609	3.23191	-5.798	1.658	-4.917	-4.286	-6.241	-6.632	-4.912	-5.605	9.62063	28.1264		0	0	0	0	0	0	0	0	0	0	0	0
186	1RD7	-9.06913	2.07914	-7.5234	3.62775	-5.26798	5.08336	-5.15846	0.972617	-4.97455	5.52191	-6.637	-4.234	-5.647	-6.833	-5.773	-7.33	-4.988	-5.689	-4.093	-5.03263		0	0	0	0	0	0	0	0	0	0	0	0
187	1RDT	-10.0624	0.755161	-8.60651	8.2341	-8.3875	4.16363	-8.3272	4.46293	-7.88653	3.22432	-4.302	-4.371	-2.765	-5.063	-3.351	-5.126	-3.594	-2.935	-6.27057	-5.00458		0	0	0	0	0	0	0	0	0	0	0	0
188	1RE0	-5.44189	0.770302	-5.09296	0.620754	-5.00128	6.51323	-4.44101	4.54984	-4.3465	5.83224	-3.986	-3.84	-3.362	-3.8	-3.783	-4.138	-4.172	-3.409	-4.29631	-1.04215		0	0	0	0	0	0	0	0	0	0	0	0
189	1RF7	-12.085	0.934021	-10.1079	0.705467	-6.10251	4.36693	-6.00102	3.8113	-5.72611	3.61534	-5.571	-4.042	-4.756	-6.433	-6.534	-7.245	-6.703	-4.988	-5.68637	-3.17266		0	0	0	0	0	0	0	0	0	0	0	0
190	1RFG	-7.22164	0.566438	-6.05848	3.03817	-5.76387	3.23969	-5.42598	3.23907	-4.86461	5.31495	-0.723	3.318	-5.135	-1.855	-4.954	-3.751	-4.556	-4.071	22.4535	11.8784		0	0	0	0	0	0	0	0	0	0	0	0
191	1RG7	-11.3171	1.79823	-10.5249	3.19175	-7.73817	1.1463	-6.5026	2.73042	-5.87411	2.15479	-6.553	-3.632	-3.64	-5.951	-4.32	-5.921	-4.679	-2.602	-4.86206	-2.53748		0	0	0	0	0	0	0	0	0	0	0	0
192	1RH3	-10.7108	1.51163	-8.89547	3.17611	-8.74258	3.66024	-8.18103	0.814173	-7.19347	2.66501	-5.62	-6.106	-6.573	-8.328	-7.526	-9.439	-8.076	-6.97	-6.21421	-4.30096		0	0	0	0	0	0	0	0	0	0	0	0
193	1RHU	-3.2231	2.40689	-2.87905	10.8036	-2.77656	7.41957	-2.70173	7.69928	-2.50546	1.72034	-2.988	-2.807	-1.831	-3.338	-2.687	-4.3	-2.505	-2.24	-3.02284	-3.27332		0	0	0	1	0	1	0	0	0	1	3	1
194	1RIW	-6.7228	2.38341	-6.43909	1.37478	-6.28753	6.09102	-5.95549	8.71171	-5.80371	7.02611	-3.038	-2.819	-2.686	-3.195	-2.314	-3.208	-2.961	-2.283	-2.82699	-2.90038		0	0	0	0	0	0	0	0	0	0	0	0
195	1RKP	-8.18899	0.543149	-7.37308	3.15705	-7.17189	4.81655	-7.15828	4.00134	-6.61271	3.28068	-9.666	-6.82	-7.663	-12.213	-8.666	-9.709	-10.325	-7.589	-4.4347	-10.4968		1	0	0	1	1	1	1	0	0	1	6	1
196	1RKS	-4.99332	0.285759	-3.791	3.05173	-3.759	4.10853	-3.50609	2.91271	-3.44878	2.2672	-2.621	-1.289	-1.69	-4.216	-0.323	-4.86	-0.033	-0.726	-0.323069	-0.873699		0	0	0	0	0	0	0	0	0	0	0	0
197	1RMT	-5.49197	2.59399	-4.54325	1.58023	-4.43495	5.6927	-4.41796	4.01141	-4.24304	6.0854	-5.097	-4.057	-3.779	-7.268	-3.747	-6.555	-4.383	-3.651	-6.93822			0	0	0	1	0	1	0	0	1	0	3	1
198	1RMY	-3.81982	2.43127	-3.78322	2.96802	-3.63755	3.00973	-3.62865	5.54362	-3.06615	2.04842	-5.056	-4.173	-4.384	-4.57	-4.702	-5.495	-4.173	-4.183	-4.30218	-3.00045		1	1	1	1	1	1	1	1	1	0	9	1
199	1RMZ	-4.68559	1.55125	-4.45758	5.72746	-4.34539	5.25698	-4.06952	5.1736	-3.75318	1.13692	-4.133	-5.823	-3.688	-4.544	-4.365	-5.112	-2.581	-3.843	-4.99609	-1.49713		0	1	0	0	0	1	0	0	1	0	3	1
200	1RO6	-4.57844	0.679683	-4.34627	3.83196	-4.17279	4.95734	-3.82763	5.2025	-3.60901	4.04502	-4.657	-3.602	-3.245	-5.948	-4.028	-4.63	-5.489	-3.946	-6.61258	-4.90126		1	0	0	1	0	1	1	0	1	1	6	1
201	1ROS	-3.66579	2.7316	-3.25982	11.1599	-3.23302	3.70908	-3.10705	10.6362	-2.88272	1.43061	-2.802	-3.97	-4.093	-3.132	-4.465	-2.41	-4.491	-3.59	-3.53193	-1.38527		0	1	1	0	1	0	1	1	0	0	5	1
202	1RPJ	-6.00784	0.199049	-5.38922	3.85465	-5.32834	1.38225	-5.29875	2.6854	-4.46034	3.90323			-0.187		-0.161			-0.171				0	0	0	0	0	0	0	0	0	0	0	0
203	1RR6	-8.22341	0.390875	-8.51558	2.38241	-7.20048	5.47624	-6.75883	2.66754	-6.01683	5.18697	-1.825	-3.389	-6.243	-4.886	-5.633	-5.521	-2.13	-4.91	-1.57407	12.9098		0	0	0	0	0	0	0	0	0	0	0	0
204	1RRM	-4.91132	2.3544	-4.6395	4.19804	-4.32048	7.02599	-4.20397	4.49132	-3.56078	1.75564	-3.119	-3.707	-2.014	-2.932	-2.294	-5.652	-3.627	-2.273	-4.33835	-4.51808		0	0	0	0	0	1	0	0	0	0	1	1
205	1RSZ	-4.42347	1.12226	-4.26256	1.97841	-4.217	2.12601	-3.97005	0.79794	-3.83922	3.09635	-6.128	13.726	-7.192	-3.801	-6.755	2.24	2.426	-5.899	6.88171	14.096		1	0	1	0	1	0	0	1	0	0	4	1
206	1RT9	-5.15064	1.13172	-4.55075	2.157	-4.16543	0.56779	-3.89572	2.02497	-3.88421	2.97404	-2.3	4.11	-3.63	-3.828	-5.054	-2.782	0.147	-2.547	10.3605	17.775		0	0	0	0	1	0	0	0	0	0	1	1
207	1RTK	-2.91393	2.2502	-2.6468	1.60412	-2.60046	5.10426	-2.50149	5.39277	-2.13249	5.13797	-2.343	-0.999	-2.511	-3.037	-1.919	-3.84	-2.439	-1.87	-2.4491	-3.05644		0	0	0	0	0	0	0	0	0	0	0	0
208	1RU2	-8.36136	2.81205	-7.66157	2.13831	-7.27947	5.8566	-7.09744	5.25424	-6.5455	7.0048	-2.939	-0.821	-2.644	-2.931	-2.735	-3.45	-2.301	-2.779	-1.28937	-3.44027		0	0	0	0	0	0	0	0	0	0	0	0
209	1RW8	-7.44007	1.37529	-7.11391	0.39412	-6.99871	5.00235	-6.83408	5.31262	-6.78306	5.9393	-4.277	-3.508	-3.642	-5.193	-3.549	-5.39	-4.245	-3.812	-2.17556	-2.33284		0	0	0	0	0	0	0	0	0	0	0	0
210	1RWK	-3.2369	1.31834	-3.17451	2.6247	-3.09659	3.44474	-3.09387	3.90461	-2.99832	4.77728	-3.242	-3.123	-1.588	-3.176	-1.496	-2.653	-1.534	-1.054	-3.60286	-1.851		1	0	0	1	0	0	0	0	1	0	3	1
211	1RWO	-3.32805	1.55083	-2.83698	1.18406	-2.77946	5.94525	-2.52463	12.7936	-2.46025	4.65512	-3.137	-2.319	-1.894	-3.425	-1.499	-3.618	-3.547	-3.234	-4.97123	-3.34271		0	0	0	1	0	1	1	1	1	1	6	1
212	1RWW	-3.93032	2.92604	-3.51965	11.4082	-3.51287	2.2154	-3.50561	7.68158	-2.76967	1.12331	-4.23	-4.256	-2.946	-4.366	-3.822	-4.137	-3.77	-3.601	-3.77956	-2.36845		1	1	0	1	0	1	0	0	0	0	4	1
213	1RWX	-2.59159	2.21364	-2.15083	11.3381	-2.08058	1.60132	-1.98781	7.85193	-1.94527	12.157	-4.404	-3.26	-3.069	-4.711	-3.009	-4.491	-3.769	-2.613	-4.79924	-1.80674		0	0	0	0	0	0	0	0	0	0	0	0
214	1RX2	-11.2119	1.51546	-11.0315	1.91334	-9.42391	0.61381	-8.9358	2.76867	-7.44954	3.21215	-6.862	-7.703	-7.164	-8.147	-6.483	-8.573	-6.412	-6.267	-5.86274	-3.96104		0	0	0	0	0	0	0	0	0	0	0	0
215	1RX3	-11.8073	1.18632	-9.41777	3.27264	-6.72746	5.47311	-5.98758	2.6769	-5.83898	0.985093	-7.026	-6.207	-5.816	-6.869	-5.327	-8.106	-6.267	-4.799	-7.78906	-4.10909		0	0	0	0	0	0	0	0	0	0	0	0
216	1RX4	-11.9426	2.18212	-10.026	3.13148	-7.70455	1.10702	-7.18474	4.29277	-5.33689	3.77952	-6.85	-5.917	-6.515	-6.886	-6.451	-8.921	-7.235	-5.575	-6.24542	-6.32496		0	0	0	0	0	0	0	0	0	0	0	0
217	1RX5	-10.7838	2.27596	-9.91225	1.38481	-9.26091	2.89923	-8.54728	5.45503	-8.37511	3.05754	-6.251	-4.412	-5.892	-7.763	-7.042	-8.025	-7.325	-6.586	-5.70995	-3.72471		0	0	0	0	0	0	0	0	0	0	0	0
218	1RX6	-9.90545	2.84968	-8.16121	4.43585	-7.84364	6.13351	-7.62068	1.63123	-7.0805	3.53044	-6.846	-6.025	-7.398	-6.651	-6.458	-6.549	-6.224	-5.369	-6.6087	-4.51322		0	0	0	0	0	0	0	0	0	0	0	0
219	1RX7	-8.76589	1.74427	-6.63417	4.34072	-6.38731	3.25859	-6.21589	3.45342	-4.9647	1.0391	-6.466	-3.84	-6.334	-7.392	-5.592	-8.049	-5.317	-5.238	-4.74228	-3.93733		0	0	0	0	0	0	0	0	0	0	0	0
220	1RX8	-11.6198	2.43202	-11.4006	1.98884	-10.5992	2.97988	-10.0978	0.925144	-7.69589	2.24557	-5.337	-4.321	-4.257	-5.415	-5.005	-6.556	-4.79	-3.602	-5.07606	-4.52211		0	0	0	0	0	0	0	0	0	0	0	0
221	1RXC	-4.45455	0.42297	-3.88282	2.07708	-3.69082	5.46193	-3.61406	2.44978	-3.57714	3.12723	-3.032	-2.884	-2.894	-2.418	-2.425	-2.822	-2.185	-2.459				0	0	0	0	0	0	0	0	0	0	0	0
222	1RXS	-3.47387	0.870693	-3.11201	0.643218	-3.09436	2.30822	-2.71796	3.04237	-2.49143	1.95134	-1.526	-1.6	-1.9	-2.423	-2.424	-1.938	-1.892	-1.87				0	0	0	0	0	0	0	0	0	0	0	0
223	1RYO	-0.690345	1.79813	-0.637916	3.04765	-0.482437	4.70108	-0.283163	6.76199	-0.278847	1.07868			-1.583		-2.261			-2.061				0	0	0	0	0	0	0	0	0	0	0	0
224	1S0X	-7.68401	0.797124	-7.37966	0.424077	-7.26265	1.12669	-5.58133	1.22018	-5.10403	1.78286	-3.964	-4.329	-2.506	-3.245	-2.427	-3.443	-4.456	-2.47	-2.54898	-2.14038		0	0	0	0	0	0	0	0	0	0	0	0
225	1S0Z	-7.55871	0.883933	-6.87926	1.23592	-6.34201	1.69491	-6.00914	1.13504	-5.62298	0.781833	-3.371	-3.696	-2.398	-4.086	-2.864	-3.923	-3.439	-3.266	-1.56653			0	0	0	0	0	0	0	0	0	0	0	0
226	1S14	-3.97261	1.58069	-3.75952	9.66715	-3.43754	1.16115	-3.03852	10.3871	-2.79194	4.26135	-5.01	-4.061	-3.608	-4.203	-3.987	-5.138	-5.284	-3.5	-3.77831	-2.29319		1	1	0	1	1	1	1	0	0	0	6	1
227	1S18	-2.84931	2.65858	-2.8325	3.10356	-2.73574	3.20817	-2.68279	3.02752	-1.78569	1.74125	-3.31	-3.28	-2.695	-4.76	-3.321	-4.777	-4.054	-3.159	-2.34088	-3.1907		0	0	0	0	0	0	0	0	0	0	0	0
228	1S19	-7.72765	0.948176	-7.36634	1.09365	-7.26279	0.476826	-7.09098	1.26755	-6.96887	1.94433	-3.519	-3.945	-2.222	-3.967	-3.135	-4.078	-3.236	-3.024	-1.2741	-0.581293		0	0	0	0	0	0	0	0	0	0	0	0
229	1S1D	-3.22863	2.76712	-3.06708	3.75886	-2.8622	6.45492	-2.78113	7.16014	-2.69724	0.854216	-3.681	-2.743	-3.811	-5.133	-4.092	-5.523	-4.552	-3.941	-3.88439	-2.88125		1	0	1	1	1	1	1	1	1	0	8	1
230	1S1S	-3.66821	1.69383	-3.29856	5.00135	-3.28742	5.48404	-3.19317	7.20666	-3.06715	0.955575	-2.809	-1.987	-2.404	-3.207	-3.273	-2.808	-2.946	-2.376	-2.70481	-2.37053		0	0	0	0	0	0	0	0	0	0	0	0
231	1S20	-1.82301	2.94543	-1.45568	2.68519	-1.44365	2.05289	-1.43397	2.44631	-1.20465	0.761124	-2.466	0.618	-2.348	-2.857	-2.338	-3.76	-2.47	-2.421	-2.88393	0.571243		0	0	0	0	0	0	0	0	0	0	0	0
232	1S2A	-5.93838	0.50599	-5.9286	0.521072	-5.85086	1.14456	-5.82129	0.255189	-5.76663	0.832235	-4.33	-2.91	-2.925	-4.576	-3.053	-4.241	-2.766	-2.967	-2.63336			0	0	0	0	0	0	0	0	0	0	0	0
233	1S2Q	1.17707	1.02442	1.24123	0.95722	1.33907	1.22788	1.97232	1.13151	2.35413	1.04858	-4.171	-3.457	-2.3	-4.73	-2.696	-4.61	-2.588	-2.509	-1.8615	-1.73543		0	0	0	0	0	0	0	0	0	0	0	0
234	1S3U	-5.3214	0.729373	-4.78983	3.18359	-2.99642	7.68212	-2.95468	7.70266	-2.85562	4.12148	-3.982	-4.388	-3.095	-4.401	-4.453	-4.154	-4.345	-3.854	-4.23332	-4.33276		0	0	0	0	0	0	0	0	0	0	0	0
235	1S3V	-4.96592	1.43089	-4.71581	2.66521	-4.58824	0.655906	-3.18906	5.85444	-3.07398	5.31072	-4.12	-2.419	-3.077	-3.899	-3.793	-4.399	-4.606	-4.153	-4.27492	-4.66141		0	0	0	0	0	0	0	0	0	0	0	0
236	1S63	-8.94697	1.76508	-8.62322	1.25586	-6.98608	7.67625	-6.26841	10.2909	-6.03634	9.07751	-6.739	-3.991	-3.817	-6.459	-4.042	-3.227	-3.609	-4.022	-2.95839	-2.63089		0	0	0	0	0	0	0	0	0	0	0	0
237	1S70	-1.54859	1.05359	-1.54239	0.824485	-1.44607	1.83286	-1.31299	4.6546	-1.30498	4.09596	-2.895	-0.096	-2.006	-3.416	-2.36	-2.697	-2.009	-1.999	0.295781	14.9672		0	0	0	0	0	0	0	0	0	0	0	0
238	1S8C	-5.28914	1.57567	-4.5675	1.43329	-4.22574	5.91788	-3.90175	7.84778	-3.54945	8.35765	-4.535	-3.083	-3.168	-5.224	-3.835	-4.638	-3.287	-3.613	-3.05922	-2.48985		0	0	0	1	0	0	0	0	0	0	1	1
239	1S9D	-6.38029	0.6463	-6.23927	0.317127	-6.15669	0.839479	-5.85704	6.59413	-4.408	5.82771	-5.151	-5.18	-3.27	-5.354	-3.943	-5.556	-4.462	-3.553	-0.880864	1.22897		0	0	0	0	0	0	0	0	0	0	0	0
240	1SA4	-8.22363	1.39461	-7.80502	0.881304	-6.02106	6.0144	-5.98877	6.0974	-5.54761	6.80261	-6.667	-3.665	-4.369	-6.154	-3.954	-3.847	-4.412	-4.466	-2.18515	-2.41702		0	0	0	0	0	0	0	0	0	0	0	0
241	1SB1	-3.59503	2.98432	-2.91892	8.37606	-2.83407	5.60488	-2.81967	4.77458	-2.24486	1.59751	-2.815	-3.46	-2.696	-3.41	-2.782	-3.802	-3.592	-2.985	-3.0841	-2.2862		0	0	0	0	0	1	1	0	0	0	2	1
242	1SC3	-2.11378	1.28896	-2.03781	1.32447	-1.83907	0.408144	-1.83549	1.88925	-1.78527	2.10263	-2.552	0.78	-1.079	-2.929	-1.537	-2.887	-2.337	-1.315	-1.98734	-1.79892		0	0	0	0	0	0	0	0	0	0	0	0
243	1SC8	-3.34159	1.88482	-2.91977	6.2795	-2.69516	7.8154	-2.47768	4.73593	-1.9035	1.19178	-4.3	-0.684	-3.799	-4.121	-3.937	-3.646	-3.798	-3.518	-3.8001	-2.26529		1	0	1	1	1	1	1	1	1	0	8	1
244	1SD1	-4.64851	0.564328	-4.12488	2.42382	-4.0597	5.7598	-3.93043	2.28286	-3.82223	5.88382	-4.894	-4.835	-3.661	-5.723	-3.933	-5.882	-3.246	-3.667	-5.88056	-1.42203		1	1	0	1	0	1	0	0	1	0	5	1
245	1SD2	-6.53863	0.596898	-6.27161	0.549928	-5.03124	3.53477	-4.86247	6.20398	-4.72972	6.24455	-4.286	-4	-3.861	-4.744	-4.384	-5.213	-3.627	-4.255	-2.8544	-3.74361		0	0	0	0	0	0	0	0	0	0	0	0
246	1SJ0	-8.20889	1.28147	-8.15156	5.37751	-7.7143	5.61857	-7.28041	5.54208	-5.05362	0.537922	-6.309	-4.807	-3.855	-6.286	-4.3	-6.14	-5.273	-4.304	-5.51572	-1.45611		0	0	0	0	0	0	0	0	0	0	0	0
247	1SKU	-1.63123	1.27868	-1.5861	1.49003	-1.53474	1.13427	-1.26825	3.40749	-1.23699	2.35508	-1.452	1.541	-0.971	0.151	-1.377	-2.945	0.428	-0.653	1.37196	0.579322		0	0	0	0	0	0	0	0	0	0	0	0
248	1SKX	-8.9373	0.382081	-8.84615	0.257018	-8.0915	0.851761	-7.44943	0.898798	-6.43468	2.40128	-3.37	-3.697	-3.952	-3.17	-3.433	-3.116	-2.844	-3.877	-2.35066	-3.71099		0	0	0	0	0	0	0	0	0	0	0	0
249	1SM2	-6.43857	2.22644	-5.91367	5.75366	-5.17553	5.53009	-4.7384	8.94274	-4.2611	7.49725	-4.798	-4.163	-4.42	-4.06	-3.856	-4.551	-5.33	-4.283	-2.47699	-4.03125		0	0	0	0	0	0	0	0	0	0	0	0
250	1SNU	-8.02672	0.611061	-6.3996	4.14052	-5.71195	6.83329	-5.67951	4.57605	-5.42271	6.92984	-4.904	-4.449	-4.596	-4.813	-5.059	-6.382	-5.821	-4.444	-3.46273	-4.19462		0	0	0	0	0	0	0	0	0	0	0	0
251	1SQ5	-5.02622	1.79679	-4.99026	0.727842	-4.63213	4.86304	-4.20189	5.39612	-4.08339	4.50033	-3.472	-3.098	-2.858	-2.402	-2.955	-3.547	-3.062	-2.745	-4.08535	-2.3175		0	0	0	0	0	0	0	0	0	0	0	0
252	1SQA	-7.50903	0.723528	-7.4009	0.555835	-5.37885	5.74804	-4.55958	9.50215	-4.39776	6.71199	-3.827	-3.292	-3.144	-3.688	-3.362	-4.377	-4.042	-3.316	-2.7238	-2.1774		0	0	0	0	0	0	0	0	0	0	0	0
253	1SQN	-7.1236	0.996916	-6.97913	0.427455	-6.85729	1.14873	-6.60446	1.66956	-6.26159	2.77934	-4.574	-3.104	-3.281	-3.902	-3.989	-4.603	-3.658	-3.508	4.4081			0	0	0	0	0	0	0	0	0	0	0	0
254	1SQO	-6.28967	0.296183	-5.2099	4.05995	-5.12626	5.80111	-4.86502	6.00909	-4.83243	6.51303	-3.696	-3.985	-3.638	-3.442	-3.392	-4.488	-3.563	-3.536	-3.15513	-1.7179		0	0	0	0	0	0	0	0	0	0	0	0
255	1SQT	-3.64072	1.16931	-3.47206	0.613407	-2.91967	6.18465	-2.87542	1.96706	-2.8102	5.75561	-2.824	-2.158	-2.043	-2.99	-2.26	-3.825	-3.186	-2.11	-3.3095	-2.52999		0	0	0	0	0	1	0	0	0	0	1	1
256	1SR7	-8.40284	0.547676	-8.05711	1.06087	-7.71035	1.15165	-7.13973	1.05067	-6.57428	1.34375	-3.994	-3.662	-2.792	-4.128	-3.816	-3.681	-2.3	-3.725	-3.99569			0	0	0	0	0	0	0	0	0	0	0	0
257	1SWX	-3.32896	1.52456	-3.17366	1.30736	-3.00433	3.1725	-2.91593	2.86599	-2.88796	1.05862	-5.28	-3.156	-3.416	-5.775	-3.562	-5.339	-3.735	-4.111	-1.19624			1	0	1	1	1	1	1	1	0	0	7	1
258	1T36	-11.8837	1.11448	-10.5483	1.99006	-9.71076	2.1937	-9.01977	2.73557	-7.20422	0.781784	-3.745	-2.532	-1.612	-6.736	-1.586	-4.726	-2.557	-2.204				0	0	0	0	0	0	0	0	0	0	0	0
259	1T46	-9.53875	1.43719	-9.23699	0.947754	-8.81951	0.806589	-8.07699	1.30342	-7.95634	0.725592	-6.913	-5.682	-4.698	-6.97	-4.938	-7.788	-5.715	-4.697	-4.27043	-3.09823		0	0	0	0	0	0	0	0	0	0	0	0
260	1T4V	-5.04239	1.49526	-4.95026	1.17367	-4.68347	4.72071	-4.64012	8.17172	-4.47279	7.40868	-3.533	-3.307	-2.542	-3.925	-2.803	-3.805	-3.541	-2.183	-5.28864	-1.9777		0	0	0	0	0	0	0	0	1	0	1	1
261	1T5A	-6.65336	0.795999	-6.60386	6.14947	-6.5488	0.702284	-6.44347	6.32262	-5.58438	4.54204	-3.19	-1.806	-2.919	-3.055	-2.134	-3.415	-0.793	-2.693	-0.543651			0	0	0	0	0	0	0	0	0	0	0	0
262	1T5Z	-7.33197	0.905724	-6.86922	6.69021	-6.46147	0.505516	-6.07944	2.79838	-5.96385	3.29311	-4.688	-4.615	-2.33	-4.286	-3.675	-5.175	-4.829	-3.278				0	0	0	0	0	0	0	0	0	0	0	0
263	1T63	-7.17919	0.835276	-6.93515	6.7255	-6.85293	0.667242	-6.62472	6.24356	-6.53734	2.84498	-4.72	-3.342	-3.126	-4.825	-4.46	-5.334	-4.6	-4.018				0	0	0	0	0	0	0	0	0	0	0	0
264	1T65	-7.28592	0.744657	-7.21214	0.432984	-7.08246	6.26061	-7.05922	6.71775	-6.06926	2.7172	-4.612	-4.824	-3.61	-4.609	-3.615	-5.693	-4.368	-3.895				0	0	0	0	0	0	0	0	0	0	0	0
265	1T67	-1.79648	1.95256	-1.70791	8.18666	-1.44372	7.30026	-1.40944	5.76178	-1.35375	5.34143	-2.826	-0.966	-2.769	-3.369	-2.778	-2.439	-2.14	-3.173	-3.24459	-2.48498		0	0	0	0	0	0	0	0	0	0	0	0
266	1T6N	-2.81587	2.31486	-2.80077	2.81765	-2.43804	3.45016	-2.35692	6.15899	-1.92344	1.0144	-3.145	-2.455	-1.542	-3.093	-1.841	-2.849	-2.79	-1.621	-3.5156	-2.56799		0	0	0	0	0	0	0	0	0	0	0	0
267	1TA6	-4.7671	1.30739	-4.25924	1.05462	-3.97396	7.09526	-3.79065	7.74395	-3.49007	4.25297	-4.399	-4.44	-2.985	-5.004	-3.91	-4.464	-4.585	-3.608	-4.29516	-2.26872		0	0	0	1	0	0	0	0	0	0	1	1
268	1TB7	-7.47294	1.8501	-7.0592	2.83831	-6.9833	3.22093	-6.78904	3.45246	-6.6564	0.732058	-5.101	-4.853	-3.986	-7.683	-4.4	-7.235	-4.311	-3.963	-5.96153	-3.29624		0	0	0	1	0	0	0	0	0	0	1	1
269	1TDH	-1.76854	2.56686	-1.75041	2.60001	-1.72894	2.26318	-1.72127	2.80199	-1.40173	1.24588	-3.344	-1.518	-2.293	-1.388	-2.201	-3.014	-2.165	-2.504	-2.08565	-1.55906		0	0	0	0	0	0	0	0	0	0	0	0
270	1TDI	-0.0625716	1.79366	-0.0590935	7.94992	-0.0588175	8.03064	-0.0524441	9.0925	-0.0523907	0.910375	-2.753	-0.318	-2.188	-1.357	-1.855	-1.892	-2.126	-1.604	-0.237765	-0.514961		0	0	0	0	0	0	0	0	0	0	0	0
271	1TEM	-3.9877	1.9542	-3.31417	1.1415	-2.97987	4.7546	-2.78062	2.96017	-2.663	1.64396	-3.067	-1.751	-2.221	-3.439	-3.041	-3.684	-3.882	-2.444	-2.61985	-3.60413		0	0	0	0	0	0	0	0	0	0	0	0
272	1TF0	-3.09685	1.61935	-3.04373	1.47515	-2.89571	5.2358	-2.73257	7.19219	-2.63635	8.20663	-4.328	-2.306	-3.328	-5.115	-3.822	-4.871	-3.614	-3.782	-3.55967			1	0	1	1	1	1	1	1	1	0	8	1
273	1TGV	-4.40535	0.302102	-3.9658	1.99722	-3.86196	1.63749	-3.75513	2.41106	-3.63946	1.58492	-4.369	-0.261	-2.632	-4.324	-2.893	-4.311	-2.928	-2.612				1	0	0	1	0	1	0	0	0	0	3	1
274	1TGY	-7.58531	0.72313	-7.55381	1.15915	-7.36364	2.90741	-7.27487	0.458908	-7.20476	1.63293	-1.387		-0.702	-2.709	-0.538	-2.335		-1.22				0	0	0	0	0	0	0	0	0	0	0	0
275	1TK8	-10.2936	0.956351	-10.2732	0.755898	-9.35011	3.33197	-9.09995	3.93479	-8.10196	9.04166	-3.629	-2.934	-3.264	-3.541	-3.937	-5.008	-5.411	-3.259	-1.70479	-1.91541		0	0	0	0	0	0	0	0	0	0	0	0
276	1TKD	-7.91147	2.10666	-6.95202	5.48703	-6.93143	7.34105	-6.78057	4.65389	-6.29212	0.974313	-4.037	-2.605	-3.322	-4.354	-4.216	-3.913	-5.531	-3.803	-0.540109	-3.03573		0	0	0	0	0	0	0	0	0	0	0	0
277	1TKG	-5.61702	2.30338	-4.72075	1.41142	-4.68732	6.76951	-4.63332	5.87449	-4.57638	7.44931	-4.726	-4.117	-3.052	-4.935	-3.522	-5.473	-5.031	-3.006	-3.98181	-4.78127		0	0	0	0	0	0	0	0	0	0	0	0
278	1TKY	-4.54114	1.97149	-4.41632	0.768329	-3.96549	7.22775	-3.68631	3.88086	-3.53404	7.56495	-4.08	-3.876	-2.707	-4.493	-3.144	-4.852	-2.922	-2.702	-3.30647	-3.57385		0	0	0	1	0	1	0	0	0	0	2	1
279	1TLC	-12.517	0.810361	-12.4812	2.1676	-12.4504	0.638878	-12.3384	2.79726	-12.0247	1.95297	-6.748	-5.06	-5.932	-6.945	-6.92	-5.776	-6.594	-5.398	-3.72213	-1.04852		0	0	0	0	0	0	0	0	0	0	0	0
280	1TLS	3.64818	2.84382	4.3311	1.71536	4.48688	2.16514	4.77449	12.9567	4.77914	12.7529	-3.978	-2.272	-3.753	-3.624	-3.621	-3.128	-4.393	-2.717	-4.74425	-1.20539		0	0	0	0	0	0	0	0	0	0	0	0
281	1TOG	-2.95121	0.686513	-2.67296	1.44358	-2.62503	1.26443	-2.51051	0.835007	-2.1928	0.484662	-3.811		-2.643	-4.644	-2.519	-4.819	-3.438	-2.623				0	0	0	0	0	0	0	0	0	0	0	0
282	1TOI	-4.3267	0.50774	-3.55068	0.460479	-3.19998	1.41708	-3.19893	1.77407	-2.82455	2.74175	-3.18	-2.18	-3.401	-2.405	-3.951	-2.002	-3.402	-3.302	-0.47302	0.754569		0	0	0	0	0	0	0	0	0	0	0	0
283	1TOJ	-3.31032	0.931472	-2.66962	0.408382	-2.55603	2.16333	-2.23549	2.76902	-1.66743	2.64275	-1.643	-1.69	-2.303	-3.107	-2.973	-2.365	-2.245	-2.864	-1.0618	0.429989		0	0	0	0	0	0	0	0	0	0	0	0
284	1TOK	-1.91294	0.235549	-1.89651	0.455168	-1.58565	1.73634	-1.4698	1.73811	-1.19082	1.76756			-2.015		-1.324			-1.551				0	0	0	0	0	0	0	0	0	0	0	0
285	1TOW	-6.70376	0.883585	-6.65915	0.390256	-6.48574	4.53043	-6.39538	1.39944	-5.86174	2.85692	-4.301	-2.331	-3.717	-5.34	-4.952	-3.463	-3.235	-5.062	-2.7892	17.7711		0	0	0	0	0	0	0	0	0	0	0	0
286	1TPT	-0.738379	2.98689	-0.669093	2.29632	-0.432435	3.85703	-0.388354	9.19302	-0.352807	6.88765	-1.875	-0.662	-1.054	-1.743	-1.14	-1.784	-1.141	-1.278	-1.41628	-1.44471		0	0	0	0	0	0	0	0	0	0	0	0
287	1TR7	-4.15153	0.848807	-4.00006	0.64589	-3.98319	1.9924	-3.84133	1.97104	-3.83891	1.38353	-4.197	-2.582	-1.683	-3.265	-2.384	-3.295	-2.848	-2.298	-3.64072	-1.91111		1	0	0	0	0	0	0	0	0	0	1	1
288	1TRG	-7.27672	2.48703	-6.95318	3.74809	-6.71234	2.80067	-6.44558	1.60808	-6.28419	1.34329	-6.94	-7.697	-5.614	-7.841	-5.509	-6.088	-6.82	-5.043	-5.09965	-0.479029		0	1	0	1	0	0	0	0	0	0	2	1
289	1TT6	-3.67356	2.77723	-3.11189	1.66587	-2.64639	3.23419	-2.62567	6.33916	-2.60891	1.11368	-3.089	-1.592	-2.344	-3.833	-3.903	-3.281	-2.008	-3.642	-2.26992	-1.66291		0	0	0	1	1	0	0	1	0	0	3	1
290	1TT8	-4.07949	0.44081	-3.70931	3.90348	-3.67495	0.359949	-3.61343	1.71219	-3.31373	3.942			-3.495		-3.705			-3.725				0	0	0	0	0	0	0	0	0	0	0	0
291	1TTM	-10.4062	0.861203	-9.6945	0.768138	-8.66364	3.06614	-7.82681	2.42864	-7.696	3.38613	-7.755	-7.197	-4.141	-7.491	-4.497	-7.445	-5.281	-5.046	-6.07403	-5.93932		0	0	0	0	0	0	0	0	0	0	0	0
292	1TXI	-7.95884	0.837913	-7.69818	0.600003	-7.24067	9.52676	-6.43752	2.46264	-6.17468	9.08193	-3.103	-2.607	-2.265	-3.376	-3.147	-3.707	-2.954	-3.002	-0.668184	3.06318		0	0	0	0	0	0	0	0	0	0	0	0
293	1TYS	-8.26786	1.864	-7.54612	2.70295	-7.19272	2.94512	-7.17456	2.2455	-6.41944	0.774974	-6.148	-5.365	-4.75	-6.15	-4.552	-6.383	-7.373	-5.11	-4.4386	-1.7783		0	0	0	0	0	0	0	0	0	0	0	0
294	1TZ8	-6.50676	0.759419	-6.43362	0.847815	-6.0384	2.27282	-6.00246	2.71763	-5.51296	0.518377	-8.684	5.378	-3.237	-7.889	-3.183	-3.871	2.18	-4.038	69.8777	1.52332		1	0	0	1	0	0	0	0	0	0	2	1
295	1U1C	-4.49745	0.417446	-3.94922	6.22125	-3.89871	5.94399	-3.85135	1.90094	-3.61301	2.89922	-3.793	-2.569	-2.25	-3.911	-2.636	-4.433	-4.057	-2.684	-2.56147			0	0	0	0	0	1	0	0	0	0	1	1
296	1U1D	-4.90125	1.46787	-4.59093	0.84013	-4.37994	0.739715	-4.14525	0.580286	-4.1283	1.24257	-4.276	-2.713	-2.317	-3.857	-3.054	-3.928	-4.005	-2.186	-2.73115			0	0	0	0	0	0	0	0	0	0	0	0
297	1U1F	-4.66557	2.29876	-4.22915	0.557863	-4.0928	4.99277	-3.78836	6.99422	-3.77727	3.56082	-4.04	-1.839	-3.196	-4.208	-3.254	-3.933	-3.975	-2.593	-3.52941	-4.09614		0	0	0	0	0	0	0	0	0	0	0	0
298	1U1G	-5.16511	1.83376	-5.12909	3.05223	-4.9093	0.962938	-3.1191	3.74753	-2.6218	5.94999	-4.34	-2.538	-3.55	-3.454	-3.326	-4.058	-4.156	-3.37	-4.08393	-2.59895		0	0	0	0	0	0	0	0	0	0	0	0
299	1U30	-5.80006	2.54039	-5.46153	8.95765	-5.04195	3.38916	-4.97937	3.26534	-4.8241	8.4428	-3.105	-3.669	-2.277	-3.997	-2.267	-4.573	-1.669	-1.761	-3.77295	-3.46077		0	0	0	0	0	0	0	0	0	0	0	0
300	1U32	-2.56766	1.92634	-2.36984	4.74577	-2.32851	1.0343	-2.27811	5.27364	-2.16544	3.86226	-1.628	-3.483	-0.824	-3.038	-0.382	-3.458	-1.915	-0.758	-3.08932	-3.53975		0	0	0	0	0	0	0	0	0	0	0	0
301	1U3Q	-5.45199	1.00707	-5.12448	6.20005	-4.75395	2.38216	-4.69693	0.689041	-4.62777	2.78519	-4.813	-1.653	-3.737	-5.606	-4.709	-5.177	-5.243	-4.709				0	0	0	1	0	0	0	0	0	0	1	1
302	1U3S	-6.20574	0.243464	-5.72124	7.307	-5.48078	7.89589	-5.47462	7.63783	-5.3695	2.98235	-4.971	0.132	-3.175	-5.95	-3.779	-5.923	-4.873	-3.989				0	0	0	0	0	0	0	0	0	0	0	0
303	1U3T	-5.02322	0.513601	-4.94288	0.424146	-4.65955	3.77417	-3.59437	3.86013	-3.48975	2.86576			-3.272		-4.318			-4.697				0	0	0	0	0	0	0	0	0	0	0	0
304	1U3U	-3.91858	0.647231	-2.92254	3.97074	-2.69545	4.55656	-2.47822	4.58126	-2.36843	4.10855			-4.139		-4.59			-4.806				0	0	1	0	1	0	0	1	0	0	3	1
305	1U3V	-4.16568	1.30276	-4.04762	2.13615	-3.67844	0.825764	-3.44297	5.57231	-3.15428	2.24218	-3.569	-0.963	-4.088	-5.009	-4.767	-5.652	-4.329	-5.024				0	0	1	1	1	1	1	1	0	0	6	1
306	1U3W	-4.09093	2.48623	-3.54995	0.877312	-3.35969	2.38201	-3.32154	4.81112	-3.14066	3.19214	-4.646	-0.37	-4.326	-4.353	-4.445	-4.659	-3.771	-4.432				1	0	1	1	1	1	0	1	0	0	6	1
307	1U59	-8.63447	0.640655	-7.00387	2.63767	-5.91264	3.66225	-4.76403	7.07601	-4.44011	8.76406	-6.521	-4.153	-4.524	-5.988	-4.798	-7.367	-6.263	-4.856	-5.22943	-4.62105		0	0	0	0	0	0	0	0	0	0	0	0
308	1U6Q	-3.77656	2.91656	-3.74508	3.92423	-3.46712	1.41161	-3.44451	0.573351	-3.16019	3.98519	-4.244	-3.168	-3.009	-4.426	-3.06	-4.247	-3.757	-2.96	-2.81062	-3.18272		1	0	0	1	0	1	1	0	0	0	4	1
309	1U71	-3.26427	0.65319	-3.05529	6.611	-2.78726	3.9535	-2.22814	3.44686	-2.15091	5.68506	-2.89	-1.504	-2.148	-3.168	-3.13	-3.461	-3.105	-2.812	-2.22266	-1.95782		0	0	0	1	0	1	0	0	0	0	2	1
310	1U72	-4.93738	1.75515	-4.11397	0.929479	-3.73803	5.03443	-3.30374	3.72476	-3.11478	5.57741	-3.812	-4.175	-2.704	-4.093	-4.032	-4.918	-4.012	-3.711	-3.48876	-4.47733		0	0	0	0	0	1	0	0	0	0	1	1
311	1U8U	-2.83207	1.66154	-2.75399	1.81452	-2.67538	1.09473	-2.57847	0.559211	-2.37444	1.34146	-3.664	-3.328	-3.29	-4.261	-3.179	-4.625	-2.364	-3.451	-1.96656			0	0	0	0	0	0	0	0	0	0	0	0
312	1U9E	-5.79757	1.02718	-5.43021	2.16025	-5.17264	0.470373	-5.07599	6.88326	-4.83003	6.75594	-5.876	-2.054	-3.718	-6.193	-4.767	-6.674	-5.13	-4.593				1	0	0	1	0	1	0	0	0	0	3	1
313	1UDC	-3.81613	2.09627	-3.68048	1.26988	-4.72202	0.978192	-4.53932	3.62439	-4.49358	5.57522	-3.381	-3.397	-2.753	-2.272	-2.466	-3.3	-3.49	-3.066	-2.34999	-2.20852		0	0	0	0	0	0	0	0	0	0	0	0
314	1UDT	-11.9045	1.15517	-11.8293	0.918955	-10.604	2.90497	-10.0714	3.16129	-6.98544	0.566361	-10.995	-8.368	-8.295	-10.439	-8.114	-11.21	-11.223	-8.41	-5.13865	-9.89934		0	0	0	0	0	0	0	0	0	0	0	0
315	1UDU	-12.3497	0.934394	-12.303	0.830888	-11.6742	7.47254	-11.4573	5.53275	-11.4301	7.11531	-9.09	-5.917	-6.189	-8.713	-6.862	-8.54	-9.524	-6.559	-5.15591	-7.85152		0	0	0	0	0	0	0	0	0	0	0	0
316	1UEJ	-4.26194	0.300172	-3.58589	1.96229	-3.31482	5.46279	-3.28997	5.54661	-2.92861	1.89488	-0.959		-0.408	-1.883	-0.289	-2.512		-1.461				0	0	0	0	0	0	0	0	0	0	0	0
317	1UHL	-7.19164	2.25812	-6.59749	7.06923	-6.5476	1.0895	-6.53477	8.27282	-6.38906	7.70987	-3.676	-2.955	-2.537	-4.175	-3.223	-4.841	-3.412	-3.271	-2.84921	-1.60857		0	0	0	0	0	0	0	0	0	0	0	0
318	1UHO	-9.78637	1.73119	-8.11868	5.26766	-8.11227	8.44383	-7.95714	7.39409	-4.31557	1.379	-10.33	-7.776	-6.721	-8.994	-7.375	-8.724	-8.651	-7.565	-5.43604	-11.4864		1	0	0	0	0	0	0	0	0	1	2	1
319	1UKI	-5.99184	0.422079	-5.89634	4.59478	-5.44318	3.83202	-4.66177	4.83442	-4.26516	3.68962	-4.693	-4.952	-4.736	-4.863	-5.285	-6.01	-6.03	-4.686	-4.28131	-3.53551		0	0	0	0	0	1	1	0	0	0	2	1
320	1UWF	-4.139	1.31023	-4.0452	0.636698	-3.96868	1.92196	-3.90236	2.13366	-3.73675	1.95126	-4.296	-1.487	-2.503	-4.166	-2.932	-4.153	-2.917	-2.237	-3.91398	-3.09792		1	0	0	1	0	1	0	0	0	0	3	1
321	1V2G	-2.09474	1.83842	-2.00578	0.785757	-1.97254	3.36663	-1.72262	8.57044	-1.68286	6.74611	-2.988	-2.375	-2.075	-3.395	-2.304	-3.997	-1.954	-2.305	-0.0774227	-0.672704		0	0	0	0	0	0	0	0	0	0	0	0
322	1V2H	-9.24824	0.694616	-8.60241	3.2949	-8.43579	0.272319	-8.06723	3.31318	-7.66393	3.98833			-5.509	9.38	-2.4			-2.449				0	0	0	0	0	0	0	0	0	0	0	0
323	1V3Q	-8.13979	1.06426	-7.41774	2.42354	-6.92578	0.421247	-5.95242	3.44625	-5.50346	3.0744	-5.561	3.253	-6.994	-3.809	-7.261	-4.377	-6.838	-6.213	-2.90757	0.723621		0	0	0	0	0	0	0	0	0	0	0	0
324	1V41	-6.78688	0.304013	-6.53684	3.31839	-6.18658	2.73592	-5.94615	3.98721	-4.06962	3.44559	16.087		2.625									0	0	0	0	0	0	0	0	0	0	0	0
325	1V45	-7.6716	0.89156	-7.39548	0.505069	-6.88601	3.27803	-5.54096	3.81954	-5.48933	2.60813	-3.178	5.209	-5.522	-2.008	-5.654	-2.028	-3.066	-4.742	8.72103			0	0	0	0	0	0	0	0	0	0	0	0
326	1V4S	-9.87327	1.08788	-9.76094	1.85034	-9.58359	0.454801	-9.32778	2.28907	-9.13747	1.71904	-5.674	-4.184	-3.455	-5.612	-4.165	-6.017	-3.221	-3.999	-3.65229	-1.5196		0	0	0	0	0	0	0	0	0	0	0	0
327	1VA6	-4.92573	2.55698	-4.44971	1.38191	-4.32849	3.68605	-4.06525	5.74367	-3.47066	6.92905	-2.399	-0.862	-0.171	-2.908	-0.998	-2.55	-0.614	-0.941	4.84615	0.87387		0	0	0	0	0	0	0	0	0	0	0	0
328	1VBN	-6.62135	1.28146	-6.27234	10.1836	-5.65444	4.3604	-5.62828	1.10791	-4.68091	9.13694	-2.345	-4.015	-3.109	-4.203	-3.227	-3.34	-2.2	-2.385	-2.55007	-2.0054		0	0	0	0	0	0	0	0	0	0	0	0
329	1VEC	-2.24566	2.1649	-2.14658	3.37078	-1.9017	3.07759	-1.83569	3.07404	-1.54285	1.17303	-3.018	-2.079	-2.384	-3.414	-2.043	-3.147	-2.783	-2.295	-2.93856	-2.26561		0	0	0	0	0	0	0	0	0	0	0	0
330	17GS	-4.5381	1.68966	-3.76536	7.79168	-3.62134	4.15407	-2.87161	6.49261	-2.24296	5.02942	-3.375	-2.764	-3.479	-4.422	-3.111	-5.54	-3.706	-2.912	-4.11107	-4.89368		0	0	0	0	0	1	0	0	0	1	2	1
331	19GS	-4.10381	1.16516	-3.91394	0.842348	-3.73632	4.67662	-3.37686	5.07589	-3.00902	5.29171	-4.228	-2.942	-2.889	-4.082	-3.593	-4.18	-4.479	-3.323	-3.59436	-2.25368		1	0	0	1	0	1	1	0	0	0	4	1
332	20GS	-4.75278	1.93911	-4.15307	4.93301	-3.95963	5.90154	-3.6346	1.01442	-3.41838	5.21094	-4.083	-4.455	-2.437	-5.154	-3.094	-4.87	-5.13	-2.673	-3.45099	-3.15455		0	0	0	1	0	1	1	0	0	0	3	1
333	2F25	-2.59837	1.17605	-2.46019	0.874434	-2.38871	4.32877	-2.26925	4.39498	-2.26843	3.04752	-2.453	-1.259	-1.018	-3.631	-1.749	-2.527	-3.082	-2.084	-2.65524	-2.3276		0	0	0	0	0	0	0	0	0	0	0	0
334	2F27	-4.52881	1.24772	-4.43711	4.03468	-4.40947	1.05925	-4.18054	0.522591	-4.1701	4.00712	-2.344	-1.359	-0.724	-1.901	-0.901	-2.293	-0.541	-1.208	-3.12402	-0.60258		0	0	0	0	0	0	0	0	0	0	0	0
335	2F29	-4.79718	1.17261	-4.40971	0.752008	-4.19501	1.53297	-4.16396	1.92311	-4.15087	3.99911	-2.483	-0.881	-1.146	-2.959	-1.242	-2.042	-0.358	-1.212	0.391406	-0.65306		0	0	0	0	0	0	0	0	0	0	0	0
336	2F57	-5.91535	1.11203	-5.56789	6.79954	-4.57596	0.602813	-4.57371	4.62917	-4.47647	5.78071	-4.238	-2.905	-3.979	-4.534	-4.335	-3.782	-4.7	-3.824	-2.93071	-3.30936		0	0	0	0	0	0	0	0	0	0	0	0
337	2F70	-5.03902	1.06	-4.82844	9.26442	-4.66571	0.989056	-3.57232	10.123	-3.23955	8.1019	-4.227	-4.826	-3.487	-4.103	-4.084	-4.034	-4.546	-3.376	-3.18167	-2.07535		0	0	0	0	0	0	0	0	0	0	0	0
338	2F71	-6.06142	1.3429	-5.22558	1.90404	-5.10574	0.967285	-4.92953	7.57106	-4.53427	2.19416	-4.32	-4.001	-3.168	-3.841	-3.695	-4.331	-4.342	-3.503	-3.51304	-2.02174		0	0	0	0	0	0	0	0	0	0	0	0
339	2FAI	-5.49044	0.818788	-5.10284	0.462303	-5.05088	2.59755	-4.78559	2.81219	-4.57037	1.14323	-5.379	-3.535	-3.207	-5.365	-3.192	-5.428	-4.38	-3.876				0	0	0	0	0	1	0	0	0	0	1	1
340	2FD6	-0.963393	2.27103	-0.962629	1.41429	-0.918443	5.13007	-0.916762	5.95657	-0.881551	1.35605	-3.01	-1.116	-2.389	-0.882	-2.331	-1.695	-2.393	-2.113	-1.58577	-1.35429		0	0	0	0	0	0	0	0	0	0	0	0
341	2FDF	-3.73985	1.46425	-3.36556	4.79109	-3.31169	1.77283	-3.01326	4.00529	-2.84588	0.926298			2.243					-1.544				0	0	0	0	0	0	0	0	0	0	0	0
342	2FDG	-5.01763	1.24847	-4.7003	1.34561	-4.56386	0.778553	-4.43661	1.68537	-4.37848	2.71169	-2.107		-1.837		-2.54	-2.634		-2.908				0	0	0	0	0	0	0	0	0	0	0	0
343	2FDJ	-8.10046	0.944711	-7.39631	3.08688	-7.24397	0.724045	-7.06914	3.20454	-6.44654	2.86429	-2.29	-3.653	-1.62		-1.985	-0.425		-2.162				0	0	0	0	0	0	0	0	0	0	0	0
344	2FEQ	-2.79636	1.75445	-2.57356	4.39843	-2.50686	3.09956	-2.48036	4.52784	-2.34011	1.35141	-2.746	-3.967	-2.633	-2.815	-2.603	-4.217	-3.239	-2.774	-3.33494	-1.93261		0	0	0	0	0	0	0	0	0	0	0	0
345	2FES	-3.45782	1.24737	-3.31098	0.53097	-2.92474	4.40438	-2.69081	4.10393	-2.35816	8.10863	-3.914	-3.882	-2.239	-2.813	-2.511	-3.809	-2.944	-2.642	-5.34106	-2.86012		1	1	0	0	0	1	0	0	1	0	4	1
346	2FHY	-3.66529	0.535747	-3.00632	3.06997	-2.2406	6.5109	-2.1853	6.98531	-2.14411	7.50012	-5.196	-4.09	-2.856	-3.353	-3.934	-2.668	-3.225	-3.226	-2.49787	-1.27481		1	1	0	0	1	0	0	0	0	0	3	1
347	2FIE	-6.12507	1.23137	-5.92748	2.19322	-5.70565	2.34515	-5.63574	1.83978	-5.4891	0.598453	-4.022	-0.956	-4.415	-5.571	-4.653	-5.318	-3.557	-3.91	-1.18648	-1.51569		0	0	0	0	0	0	0	0	0	0	0	0
348	2FJP	-3.86976	1.21601	-3.65058	4.51502	-3.30749	9.24982	-3.1541	6.63772	-3.11816	5.06107	-2.169	-1.646	-1.545	-2.065	-2.475	-3.364	-2.761	-3.382	-2.75945	-2.9571		0	0	0	0	0	0	0	0	0	0	0	0
349	2FKY	-7.51409	0.991085	-6.64682	0.517682	-5.86482	5.26193	-5.16229	5.55567	-4.69066	5.11317	-4.697	-3.991	-4.244	-5.738	-4.399	-5.492	-5.029	-4.964	-1.51023	-2.3276		0	0	0	0	0	0	0	0	0	0	0	0
350	2FL2	-7.69914	1.64489	-7.3869	0.994641	-7.23441	4.17912	-7.12182	0.875395	-6.85578	2.10883	-5.541	-3.624	-4.063	-5.538	-4.056	-5.116	-5.054	-4.007	-5.25134	-2.92127		0	0	0	0	0	0	0	0	0	0	0	0
351	2FL6	-6.1702	0.982353	-6.14062	0.93779	-5.61226	3.83746	-4.94129	6.47933	-4.70163	6.62302	-5.221	-3.693	-3.64	-5.168	-4.067	-5.179	-4.751	-4.127	-4.5124	-2.53358		0	0	0	0	0	0	0	0	0	0	0	0
352	2FLB	-6.12681	0.621009	-5.95844	8.54082	-3.95421	5.11866	-3.87666	5.49767	-3.87515	8.609	-3.822	-4.037	-2.436	-2.814	-2.334	-4.337	-3.246	-2.471	-3.27965	-2.40376		0	0	0	0	0	0	0	0	0	0	0	0
353	2FLS	-3.01774	2.16906	-2.83666	6.7119	-2.82725	7.62855	-2.79688	8.68731	-2.68959	1.46555	-4.223	-0.602	-2.592	-4.892	-3.097	-4.811	-3.125	-3.135	-2.87928	-3.45798		1	0	0	1	1	1	1	1	0	1	7	1
354	2FME	-7.74355	1.60373	-7.4166	0.209799	-5.3175	6.3379	-5.18404	5.74209	-5.06918	6.05887	-5.306	-3.962	-4.082	-5.139	-3.867	-5.995	-4.799	-4.064	-4.8358	-3.51578		0	0	0	0	0	0	0	0	0	0	0	0
355	2FO0	-9.66568	2.53014	-9.52987	1.83948	-9.33432	0.489508	-9.3196	1.81208	-9.22228	0.344943	-6.331	-4.307	-4.547	-6.894	-4.908	-6.619	-6.711	-4.475	-0.308341	-2.89401		0	0	0	0	0	0	0	0	0	0	0	0
356	2FPU	-2.78364	0.686127	-2.75018	4.86019	-2.67168	0.403048	-2.44788	2.60165	-2.336	2.57684	-2.58	-0.328	-2.119	-1.043	-2.256	-1.627	-2.134	-2.187	-1.57383	-0.465785		0	0	0	0	0	0	0	0	0	0	0	0
357	2FPZ	-2.39878	0.534855	-2.19287	3.71486	-0.823497	3.67786	-0.808524	5.37095	-0.764661	5.24983	-2.444	0.683	-1.997	-2.76	-1.915	-3.576	-2.917	-1.844	-0.567078			0	0	0	0	0	0	0	0	0	0	0	0
358	2FS9	-2.06791	1.65689	-1.73702	1.2224	-1.70884	4.32325	-1.54952	7.63734	-1.32476	7.17643	-3.127	-3.57	-2.066	-2.426	-2.08	-3.585	-2.732	-2.24	-2.04756	-1.66803		0	0	0	0	0	0	0	0	0	0	0	0
359	2FSZ	-7.66396	1.01171	-7.31555	2.47962	-6.99398	0.934393	-6.65128	5.24716	-6.30083	5.33358	-6.046	-6.198	-2.998	-6.804	-4.256	-6.744	-6.292	-4.373	-3.98109	-6.05159		0	0	0	0	0	0	0	0	0	0	0	0
360	2FTO	-5.44207	2.58028	-5.40055	1.31795	-5.38147	2.14745	-5.31217	3.25781	-5.13751	4.05082	-5.609	-4.309	-4.548	-4.941	-4.494	-5.14	-6.281	-4.511	-5.04057	-3.4265		1	0	0	0	0	0	1	0	0	0	2	1
361	2FV5	-10.3082	2.53668	-9.87395	0.873615	-9.26062	4.28564	-9.15854	4.91884	-7.91746	0.563214	-5.134	-4.101	-3.306	-5.031	-3.697	-5.721	-4.524	-3.655	-2.60891	-1.91804		0	0	0	0	0	0	0	0	0	0	0	0
362	2FVJ	-9.20549	0.503719	-6.61618	5.41851	-6.12406	4.82599	-5.98604	10.8623	-5.86298	9.3216	-5.128	-5.168	-3.894	-3.712	-5.089	-4.363	-5.307	-4.75	-4.70199	-1.87358		0	0	0	0	0	0	0	0	0	0	0	0
363	2FWW	-2.74435	0.772199	-2.63488	3.03612	-2.55339	5.07291	-2.23326	4.73795	-2.06741	1.94917	-3.137	-0.606	-2.876	-3.589	-2.901	-3.871	-2.955	-2.963	-3.06249	-1.35949		0	0	0	0	0	0	0	0	0	0	0	0
364	2FY3	-0.789226	2.16115	-0.784863	3.10795	-0.782823	0.461911	-0.781296	2.92766	-0.877134	2.77867	-2.156	-1.092	-1.904	-2.493	-2.194	-3.305	-1.68	-1.997				0	0	0	0	0	0	0	0	0	0	0	0
365	2FZ8	-8.97359	0.901619	-8.50303	0.488042	-7.61841	4.03677	-6.16205	8.12469	-4.84614	6.91694	-6.364	-5.372	-5.051	-6.353	-5.144	-6.042	-5.886	-4.857	-3.84088	-5.57707		0	0	0	0	0	0	0	0	0	0	0	0
366	2FZ9	-9.17854	0.408766	-8.01587	3.29743	-7.26446	5.24022	-6.8121	8.1918	-6.02291	6.97534	-6.259	-5.936	-4.882	-6.04	-5.173	-5.279	-5.76	-5.248	-4.86348	-5.72724		0	0	0	0	0	0	0	0	0	0	0	0
367	2FZB	-10.4534	1.26112	-9.86724	0.492891	-9.77975	0.580757	-9.24308	0.431199	-8.71988	1.11934	-4.325	0.181	-3.72	-2.691	-4.742	-4.743	-4.193	-4.931				0	0	0	0	0	0	0	0	0	0	0	0
368	2FZD	-10.2937	0.675419	-10.0394	0.440389	-8.71373	2.91744	-8.38748	5.66299	-8.07602	6.90202	-4.54	-3.857	-4.493	-4.84	-5.061	-5.723	-6.043	-5.019	-4.50738	-2.94379		0	0	0	0	0	0	0	0	0	0	0	0
369	2FZS	-5.3996	2.9028	-5.35411	7.51912	-5.28725	9.13699	-5.25427	8.76235	-4.997	1.43854	-3.666	-3.464	-4.067	-3.529	-4.2	-4.398	-3.314	-4.714	-2.56968	-3.76959		0	0	0	0	0	0	0	0	0	0	0	0
370	2FZZ	-6.9456	0.595808	-5.3993	3.99849	-5.0378	11.442	-4.93832	11.6337	-4.90947	10.5365	-3.078	-3.785	-2.634	-3.373	-2.778	-3.415	-2.205	-3.012	-2.51371	-1.66085		0	0	0	0	0	0	0	0	0	0	0	0
371	2G0G	-7.53605	0.884777	-7.02578	5.43286	-6.86347	0.330641	-5.501	7.36381	-5.46592	5.84604	-5.079	-4.364	-2.787	-5.342	-3.735	-5.321	-3.567	-3.06	-2.14554	-1.96662		0	0	0	0	0	0	0	0	0	0	0	0
372	2G1R	-0.322095	2.10728	-0.272025	4.05691	-0.218883	7.64275	-0.218186	4.722	-0.13535	0.550364	1.948	-0.386	3.121	0.765	3.021	1.333	3.216	2.395	0.530416	6.24589		0	0	0	0	0	0	0	0	0	0	0	0
373	2G26	-2.46347	2.66731	-2.4495	7.56179	-2.36841	2.0942	-2.36711	5.23973	-2.35149	6.49728	1.62	-1.621	2.56	0.335	1.648	0.833	1.521	1.651	-1.32911	1.91391		0	0	0	0	0	0	0	0	0	0	0	0
374	2G2H	-9.6922	2.03902	-9.61084	2.48606	-9.18637	1.96691	-9.11481	9.29189	-8.78757	0.888526	-6.131	-3.441	-4.564	-6.791	-5.27	-6.799	-5.9	-4.685	-2.48237	-4.99399		0	0	0	0	0	0	0	0	0	0	0	0
375	2G2Y	-2.42826	1.03833	-2.05186	2.28015	-1.92788	0.434397	-1.90929	2.04169	-1.66111	2.10305	-2.637	-2.189	-3.118	-2.825	-2.51	-2.328	-3.174	-2.455	-2.23855			0	0	0	0	0	0	0	0	0	0	0	0
376	2G5U	-5.27323	2.87322	-4.83204	2.34305	-4.47109	1.60018	-3.83225	7.83476	-3.79293	5.14456	-1.448	0.798	-2.941	-2.708	-2.137	-3.805	0.982	-0.782	-1.13222	-1.95441		0	0	0	0	0	0	0	0	0	0	0	0
377	2G8N	-6.86128	0.878251	-6.77231	1.97605	-6.46024	2.44501	-6.42652	1.94002	-6.10778	0.553917	-3.738	-2.498	-1.382	-4.241	-1.398	-4.3	-3.43	-1.619				0	0	0	0	0	0	0	0	0	0	0	0
378	2G8O	-4.37942	2.72854	-4.16024	4.47037	-4.15771	2.01762	-4.08252	5.5008	-3.96123	5.61048	-6.158	-3.189	-5.454	-4.703	-5.413	-5.759	-5.808	-5.653	-5.54459	-0.791328		1	0	1	1	1	1	1	1	1	0	8	1
379	2G9K	-5.4162	1.69901	-5.17266	7.11938	-4.94138	1.41174	-4.90837	5.06549	-4.66216	8.38465	-1.539	0.735	-1.105	-3.803	-1.755	-3.512	-2.433	-1.146	-0.983253	-2.23723		0	0	0	0	0	0	0	0	0	0	0	0
380	2G9X	-8.25851	0.682701	-7.48483	2.15087	-7.16822	1.83217	-6.82552	2.616	-5.68627	2.62559	-6.342	-5.173	-5.804	-6.464	-6.028	-6.296	-6.634	-5.178	-4.15333	-3.66251		0	0	0	0	0	0	0	0	0	0	0	0
381	2GDD	-1.29159	2.20481	-1.11579	4.96873	-1.11311	11.6994	-1.04893	5.84379	-0.976182	2.15394	-2.564	-3.406	-1.917	-3.097	-2.464	-3.526	-2.464	-2.182	-2.62049	-2.06399		0	0	0	0	0	0	0	0	0	0	0	0
382	2GG3	-3.57243	2.79738	-3.5339	2.04208	-3.33353	0.624554	-2.90334	3.39154	-2.86918	4.57901	-3.588	-4.504	-2.615	-3.561	-2.885	-3.048	-3.544	-2.747	-4.02897	-2.05163		1	1	0	1	0	0	1	0	1	0	5	1
383	2GG5	-6.88685	2.02517	-6.45537	0.656045	-6.42723	4.66815	-5.82419	1.82531	-5.76542	3.59901	-4.114	-4.848	-3.001	-3.696	-3.434	-3.932	-3.567	-3.066	-3.23246	-3.74714		0	0	0	0	0	0	0	0	0	0	0	0
384	2GH5	-5.03681	2.80274	-4.53193	3.81875	-4.15799	5.99864	-4.12295	4.84561	-3.25923	1.08941	-3.981	-3.382	-2.541	-4.087	-3.743	-3.777	-4.194	-3.318	-4.05115	-3.67832		0	0	0	0	0	0	0	0	0	0	0	0
385	2GJ6	-3.18514	0.927843	-2.97118	2.49553	-2.96194	2.44243	-2.91726	1.33474	-2.81881	5.36772	-3.749		-2.072	-2.903	-2.691	-3.654		-2.443				1	0	0	0	0	1	0	0	0	0	2	1
386	2GM1	-7.10626	1.02686	-6.59184	0.709125	-6.35836	4.76589	-5.49627	5.10218	-5.33057	5.08862	-4.477	-4.551	-3.087	-4.634	-3.337	-4.763	-3.253	-3.95	-4.47411	-3.05637		0	0	0	0	0	0	0	0	0	0	0	0
387	2GP5	-4.96114	0.786736	-4.71404	0.734031	-4.55131	4.60558	-4.35237	4.9195	-3.67651	3.75976	-3.398	-1.129	-2.999	-3.615	-3.443	-4.034	-1.862	-3.461	-2.53791	-2.74612		0	0	0	0	0	0	0	0	0	0	0	0
388	2GPP	-6.23931	0.540335	-6.13405	0.796362	-5.92747	0.42762	-5.85284	1.11764	-5.59379	2.41364	-5.367	-1.626	-3.832	-5.728	-4.504	-6.443	-4.461	-4.769				0	0	0	0	0	1	0	0	0	0	1	1
389	2GPU	-8.50291	1.35809	-8.48013	0.533598	-8.43848	1.3835	-7.75728	4.91559	-7.70436	0.444627	-6.012	-5.403	-2.731	-5.517	-4.216	-5.75	-4.927	-3.66	-2.9046			0	0	0	0	0	0	0	0	0	0	0	0
390	2GPV	-6.482	0.90804	-5.91842	0.697291	-5.88731	2.42822	-5.79796	3.84036	-5.64891	5.63651	-4.445	-4.939	-2.33	-4.641	-3.501	-4.778	-5.25	-3.419	-4.58572			0	0	0	0	0	0	0	0	0	0	0	0
391	2GTK	-8.28137	2.31242	-7.52959	8.52805	-7.02724	3.51976	-6.94218	0.846682	-6.3372	7.65576	-3.467	-4.636	-2.813	-4.557	-3.534	-5.192	-4.633	-3.601	-3.329	-3.45441		0	0	0	0	0	0	0	0	0	0	0	0
392	2GVJ	-5.54393	1.04237	-5.50376	2.40694	-5.46912	3.01726	-5.43127	4.96636	-5.20947	0.941264	-5.164	-5.278	-3.569	-4.376	-4.011	-4.447	-3.825	-3.683	-3.41328	-4.35045		0	0	0	0	0	0	0	0	0	0	0	0
393	2GWH	-9.55234	0.668592	-8.62326	5.10749	-8.61281	5.08753	-7.7628	0.551527	-5.97489	4.16672	-5.367	-3.27	-1.945	-5.487	-3.404	-5.275	-4.512	-3.266				0	0	0	0	0	0	0	0	0	0	0	0
394	2H00	-5.69659	0.713607	-5.30597	9.33756	-4.61145	2.18591	-4.48909	3.043	-4.05982	4.35213	-3.494	-2.633	-3.453	-5.228	-4.09	-3.614	-2.31	-3.968	-2.09685	-2.95758		0	0	0	0	0	0	0	0	0	0	0	0
395	2H04	-5.42982	2.90735	-4.97748	4.19053	-4.71223	1.55659	-4.59925	5.86287	-4.48177	5.13421	-3.704	-1.049	-2.363	-4.327	-3.082	-3.892	-3.987	-2.382	-3.56538	-2.58641		0	0	0	0	0	0	0	0	0	0	0	0
396	2H11	-7.76379	0.525903	-7.32286	1.89515	-7.30594	2.09277	-6.69928	2.19284	-6.53498	1.64554	-4.443	-4.274	-4.279	-4.289	-4.249	-6.408	-5.024	-4.099	-1.4382			0	0	0	0	0	0	0	0	0	0	0	0
397	2H42	-9.89364	1.57705	-8.91961	0.529586	-8.78081	6.05906	-7.46986	6.51357	-7.39779	7.81917	-9.153	-6.531	-6.514	-9.963	-7.827	-8.92	-9.782	-7.233	-5.68562	-12.1869		0	0	0	1	0	0	0	0	0	1	2	1
398	2H44	-13.6744	1.2663	-13.2952	1.88863	-12.1008	2.14783	-11.7707	2.19364	-9.45329	0.375776	-11.291	-7.177	-10.214	-11.199	-10.868	-12.745	-13.624	-10.411	-5.07312	-7.37319		0	0	0	0	0	0	1	0	0	0	1	1
399	2H48	-1.3426	1.93211	-1.28942	10.2559	-1.20154	9.11697	-1.15773	7.05534	-1.03369	1.36721	-3.662	-2.354	-1.846	-3.231	-1.869	-2.556	-1.518	-1.48	-2.2872	-3.39091		0	0	0	0	0	0	0	0	0	0	0	0
400	2H52	-6.46115	1.67087	-6.28642	2.02292	-6.16428	1.52619	-6.10091	0.634681	-5.56514	3.20343	0.387	1.57	-0.112	1.243	-0.062	1.909		0.355				0	0	0	0	0	0	0	0	0	0	0	0
401	2HAM	-8.30816	0.926317	-8.03776	1.31267	-7.8197	1.46744	-7.77239	1.22503	-7.7034	0.719199	-3.936	-3.243	-2.699	-3.913	-3.445	-4.15	-4.598	-3.315	-1.73055			0	0	0	0	0	0	0	0	0	0	0	0
402	2HAR	-7.62584	1.62276	-7.06349	0.593532	-6.91292	1.45786	-6.89147	0.759133	-5.58901	1.54486	-3.367	-4.82	-2.943	-4.516	-3.148	-4.121	-3.329	-3.252	-2.20975			0	0	0	0	0	0	0	0	0	0	0	0
403	2HAS	-8.65456	1.47487	-8.5989	0.855763	-8.2547	1.16666	-7.86325	0.736592	-7.28545	1.22131	-3.58	-4.198	-2.746	-4.757	-3.333	-3.975	-3.199	-3.033	-3.01039			0	0	0	0	0	0	0	0	0	0	0	0
404	2HB7	-8.14224	1.24179	-7.53121	0.828968	-6.24269	2.83115	-6.0173	1.37494	-5.37895	2.98316	-3.795	-3.899	-3.082	-4.744	-3.906	-4.537	-3.144	-3.504	-1.8059			0	0	0	0	0	0	0	0	0	0	0	0
405	2HB8	-9.36941	0.790681	-9.32832	1.41338	-9.29388	0.636247	-7.84265	2.17135	-7.75587	9.13305	-4.85	-4.103	-3.106	-3.666	-3.341	-4.353	-4.034	-3.359	-0.898294			0	0	0	0	0	0	0	0	0	0	0	0
406	2HBR	-2.10927	2.43976	-1.9203	7.98989	-1.86191	8.79097	-1.81497	8.29718	-1.29128	1.40258	-3.521	-4.017	-1.826	-3.516	-1.477	-3.224	-2.752	-1.4	-3.31616	-2.5109		0	0	0	0	0	0	0	0	0	0	0	0
407	2HBT	-6.77298	0.61536	-5.90858	6.62149	-5.80454	6.34761	-5.58488	5.02511	-5.42213	3.0342	-4.677	-3.937	-2.369	-4.397	-2.238	-5.801	-3.151	-2.51	-2.1852	-3.03995		0	0	0	0	0	0	0	0	0	0	0	0
408	2HBU	-5.88903	0.783378	-5.80395	6.52628	-4.57416	4.02703	-4.57158	3.45802	-3.93046	6.98569	-4.822	-4.636	-2.434	-4.248	-1.991	-5.733	-2.954	-2.455	-2.60769	-3.21173		0	0	0	0	0	0	0	0	0	0	0	0
409	2HBY	-4.02146	1.31927	-3.44116	8.13752	-3.35868	1.13702	-3.25606	9.56488	-3.24988	5.83757	-3.536	-3.037	-1.733	-4.259	-2.076	-3.897	-1.724	-1.576	-2.89939	-3.25635		0	0	0	1	0	0	0	0	0	0	1	1
410	2HBZ	-2.26634	1.72819	-2.08378	6.50783	-2.03963	9.09305	-1.91361	8.05194	-1.84521	1.40398	-2.531	-3.036	-1.497	-3.231	-1.427	-2.68	-2.685	-1.803	-3.73938	-3.76083		0	0	0	0	0	0	0	0	0	0	0	0
411	2HCJ	-9.24921	0.79625	-8.49734	0.564347	-6.92179	3.824	-6.64608	5.02023	-6.39129	5.6975	-3.984	-2.947	-4.072	-4.659	-4.231	-4.527	-3.824	-3.755	-4.92196	-2.34835		0	0	0	0	0	0	0	0	0	0	0	0
412	2HDQ	-1.56065	1.52742	-1.44144	3.1331	-1.34943	3.03473	-1.19728	3.42111	-1.18348	1.30471	-3.214	-2.233	-2.135	-3.477	-2.397	-3.576	-2.834	-2.44	-1.67445	-2.63337		0	0	0	0	0	0	0	0	0	0	0	0
413	2HEI	-7.08589	0.979061	-6.47602	0.837172	-5.26699	4.72031	-5.21272	3.71177	-5.06767	5.02589	-3.941	-2.68	-4.458	-5.044	-4.331	-4.905	-4.573	-3.897	-4.84869	-2.75257		0	0	0	0	0	0	0	0	0	0	0	0
414	2HFP	-10.1151	1.18178	-9.42077	7.32206	-9.21003	0.553717	-8.08457	7.44626	-6.97297	7.242	-5.041	-4.141	-4.181	-5.014	-4.299	-5.094	-4.085	-4.312	-3.47914	-1.50907		0	0	0	0	0	0	0	0	0	0	0	0
415	2HHA	-2.97338	0.858489	-1.49762	7.57093	-1.4121	7.62895	-1.36947	6.64205	-1.31662	4.49203	-2.434	-0.884	-1.32	-3.129	-1.224	-3.026	-2.068	-1.266	-0.986706	-3.75849		0	0	0	0	0	0	0	0	0	0	0	0
416	2HIW	-11.3716	0.627953	-10.428	0.619709	-9.61184	2.08121	-9.58656	1.97441	-8.46638	0.284234	-6.397	-5.851	-3.881	-6.364	-4.369	-5.512	-5.081	-4.312	-2.0788	-8.38865		0	0	0	0	0	0	0	0	0	0	0	0
417	2HK5	-7.71035	1.09285	-7.54488	0.755414	-7.42426	2.30959	-7.09575	3.26055	-6.8429	4.72006	-5.204	-3.858	-3.135	-5.247	-4.329	-5.453	-4.888	-3.605	-5.6497	-5.03538		0	0	0	0	0	0	0	0	0	0	0	0
418	2HPT	-7.18496	1.18708	-6.28931	6.01763	-6.1766	1.12804	-5.78504	2.88959	-5.7699	3.11239	-3.459	-2.2	-2.461	-3.861	-2.065	-4.821	-2.9	-1.67	-3.65595	-5.19614		0	0	0	0	0	0	0	0	0	0	0	0
419	2HT9	-4.31437	1.68771	-4.28352	7.46841	-4.19705	0.874599	-3.97024	7.21731	-3.9097	4.87202	-2.298	-3.248	-2.337	-2.892	-2.445	-3.106	-2.534	-2.425	-2.22158	-3.58888		0	0	0	0	0	0	0	0	0	0	0	0
420	2HU6	-3.66511	1.96861	-3.61593	2.51866	-3.58846	9.16517	-3.31706	8.73255	-3.19667	0.974892	-2.764	-4.213	-2.251	-3.231	-3.615	-5.142	-0.502	-3.361	-3.00657	-2.37497		0	1	0	0	1	1	0	0	0	0	3	1
421	2HV5	-8.6449	0.710903	-8.48877	0.444864	-7.80487	3.1642	-7.61548	3.55106	-5.63985	5.52666	-5.35	-5.267	-4.622	-5.988	-4.416	-6.918	-4.548	-4.684	-3.03186	-5.08745		0	0	0	0	0	0	0	0	0	0	0	0
422	2HV8	-12.2017	0.782838	-11.5768	0.708423	-9.61942	3.20194	-8.30479	8.18662	-8.29101	9.68549	-4.778	-4.047	-4.24	-4.663	-4.879	-4.627	-3.427	-0.966	-2.80332	-2.90061		0	0	0	0	0	0	0	0	0	0	0	0
423	2HVN	-9.255	0.699018	-9.01512	0.378265	-7.89801	3.52277	-6.26265	3.39416	-5.34178	8.07668	-6.584	-6.948	-5.14	-7.24	-5.403	-6.435	-6.803	-4.976	-3.93972	-3.71977		0	0	0	0	0	0	0	0	0	0	0	0
424	2HVO	-7.88757	0.637056	-7.66851	0.507091	-7.29859	3.15777	-7.02784	2.58646	-6.84604	4.16635	-6.555	-5.719	-4.743	-6.164	-5.09	-6.567	-6.452	-4.923	-5.59038	-3.38526		0	0	0	0	0	0	0	0	0	0	0	0
425	2HW7	-7.53274	1.50059	-6.93057	5.37792	-6.12405	3.56534	-5.98072	5.04454	-5.60921	7.33298	-6.045	-4.061	-4.428	-6.27	-4.857	-5.753	-5.287	-4.429	-4.60155	-4.90572		0	0	0	0	0	0	0	0	0	0	0	0
426	2I47	-4.06138	2.97343	-3.86583	3.10438	-3.76297	1.26156	-3.04372	10.1845	-2.79189	6.26553	-3.916	-3.607	-1.769	-3.571	-3.459	-3.776	-1.785	-2.376	-3.13078	-3.48119		0	0	0	0	0	0	0	0	0	0	0	0
427	2I5X	-5.5523	0.963155	-4.9356	1.39574	-4.84772	0.424329	-4.64832	1.3409	-4.6196	1.02917	-3.912	-0.068	-2.191	-4.375	-2.638	-4.045	-3.046	-2.47	-3.06161	-1.48313		0	0	0	0	0	0	0	0	0	0	0	0
428	2IC5	-13.2291	1.85425	-11.341	6.74849	-10.6028	1.35317	-10.2	5.34579	-9.87451	6.35928	-5.385	-5.235	-1.894	-5.201	-1.982	-4.464	-3.661	-2.683	-5.23969	-2.69649		0	0	0	0	0	0	0	0	0	0	0	0
429	2IKO	-0.544766	1.71307	-0.460512	7.68265	-0.435791	7.36157	-0.416545	7.70651	-0.296013	0.569094	1.946	-1.316	2.08	0.339	2.604	1.369	3.509	2.751	-0.38332	3.00343		0	0	0	0	0	0	0	0	0	0	0	0
430	2IMG	-3.28838	1.9422	-3.24865	3.62572	-3.1409	3.85049	-2.7537	2.02882	-2.74084	0.524776	-3.407	-3.775	-2.087	-3.831	-2.832	-3.837	-1.818	-3.324	-2.65006			1	1	0	1	0	1	0	1	0	0	5	1
431	2IO9	-10.2808	0.880994	-9.76074	2.02304	-9.07678	0.662852	-7.73733	1.73785	-7.71626	1.65686	-4.577	0.991	-4.048	-5.523	-4.762	-5.25	-4.41	-3.979				0	0	0	0	0	0	0	0	0	0	0	0
432	2IPP	-2.68733	2.61579	-2.47126	3.30329	-2.4046	5.1789	-1.87199	2.69861	-1.64849	1.61669	-2.052	-0.07	-1.64	-2.425	-2.332	-2.745	-2.376	-1.945	-2.36785	-2.06626		0	0	0	0	0	0	0	0	0	0	0	0
433	2IPW	-4.06176	0.637298	-3.78695	0.413375	-3.55755	4.53129	-2.83996	4.07199	-2.34904	4.53921	-3.044	-3.187	-2.328	-3.538	-2.234	-4.003	-2.648	-2.707	-5.05843	-3.47552		0	0	0	0	0	1	0	0	1	0	2	1
434	2IPX	-4.60517	0.552354	-4.5082	2.68566	-4.22735	3.51725	-3.98567	2.92395	-3.81394	3.34706	-4.538	-3.175	-4.223	-3.925	-4.053	-4.332	-3.318	-3.608	-2.74407	-1.69821		1	0	0	0	0	0	0	0	0	0	1	1
435	2IQD	-2.08774	1.20069	-2.01755	3.2222	-1.93405	0.911233	-1.66173	4.88488	-1.14826	6.93397	-3.535	-4.07	-2.947	-4.136	-3.084	-5.433	-4.352	-3.135	-5.93869	-4.48351		0	0	0	0	0	0	0	0	0	0	0	0
436	2IS7	-4.20872	1.25618	-3.91189	3.46922	-3.90267	0.591863	-3.78825	4.07959	-3.2627	3.91107	-4.414	-3.567	-3.144	-5.458	-2.748	-5.959	-4.226	-3.339	-5.01574	-4.00854		1	0	0	1	0	1	1	0	1	0	5	1
437	2ITM	-3.16443	2.30153	-2.99598	1.99481	-2.70955	2.38177	-2.3864	1.07195	-2.30836	3.53854	-3.703	-1.869	-2.577	-3.978	-3.397	-4.154	-3.585	-2.785	-4.20954	-2.47099		1	0	0	1	1	1	1	0	1	0	6	1
438	2J1N	-3.46347	2.01339	-3.0745	0.866904	-2.75546	5.06562	-2.75138	3.97261	-2.71572	4.36299	-1.883	-0.196	-2.479	-1.442	-3.08	-3.097	-3.575	-3.201	-3.97308	-1.78643		0	0	0	0	0	0	1	0	1	0	2	1
439	2J58	-2.9913	1.55002	-2.69662	1.6106	-2.41421	4.29612	-2.2941	1.12067	-1.9738	4.78847	-4.259	-3.281	-2.843	-4.71	-3.617	-3.955	-3.767	-3.561	-4.35799	-1.56738		0	0	0	0	0	0	0	0	0	0	0	0
440	2KCE	-8.45121	1.19709	-7.70066	2.9494	-7.66476	3.40385	-7.58379	3.38295	-7.51907	2.86429	-7.073	-7.479	-5.381	-6.993	-6.048	-6.102	-8.247	-5.259	-4.47325	-0.682967		0	0	0	0	0	0	0	0	0	0	0	0
441	2NRY	-8.28895	0.531344	-8.24468	0.380813	-8.14471	1.20233	-7.90646	0.787451	-7.78368	0.70366	-6.163	-4.32	-4.841	-7.099	-5.508	-7.275	-6.075	-4.965	-5.82683	-3.12099		0	0	0	0	0	0	0	0	0	0	0	0
442	2NZ2	-4.73818	0.920602	-4.22715	0.630001	-3.99703	1.95617	-3.97167	2.70934	-3.88087	2.77235	-1.989	-2.435	-3.162	-4.064	-2.074	-2.988	-1.845	-2.587	-0.933821	0.0112248		0	0	0	0	0	0	0	0	0	0	0	0
443	2NZL	-6.75883	1.1271	-6.44911	4.74354	-6.33044	4.6486	-6.2615	0.479533	-6.11843	4.52951	-3.432	-1.457	-3.11	-4.493	-2.878	-3.898	-3.544	-3.139				0	0	0	0	0	0	0	0	0	0	0	0
444	2NZT	-3.50603	0.753073	-3.42875	0.303987	-3.22029	2.77882	-3.1589	4.26975	-2.55153	3.7021			-0.452		0.182			-0.242				0	0	0	0	0	0	0	0	0	0	0	0
445	2O05	-6.35272	0.647422	-6.17864	0.752704	-6.17809	0.641228	-6.10797	0.351415	-6.08706	1.08286	-4.563	0.274	-1.686	-4.015	-2.162	-4.33		-2.315				0	0	0	0	0	0	0	0	0	0	0	0
446	2O06	-5.1872	0.858661	-4.4766	0.449275	-4.38856	2.07155	-4.26913	3.14303	-4.14403	3.90942	-3.467	-1.736	-2.37	-4.305	-3.054	-3.535	-2.531	-2.761				0	0	0	0	0	0	0	0	0	0	0	0
447	2O07	-6.24487	0.486169	-6.04625	0.265879	-5.96325	1.14795	-5.40968	1.95751	-5.17432	1.21146	-3.606	-3.17	-1.8	-3.957	-3.278	-4.171	-3.655	-2.841				0	0	0	0	0	0	0	0	0	0	0	0
448	2PUA	-2.76235	2.96031	-2.75654	0.477794	-2.21538	3.4723	-1.83223	5.32372	-1.57165	4.14368	-4.349	-4.025	-3.747	-4.7	-3.728	-6.035	-4.038	-3.597	-3.70955	-2.52493		0	0	0	0	0	0	0	0	0	0	0	0
449	2PUB	-2.97856	0.673396	-2.93381	0.427921	-2.55675	4.14001	-2.36993	3.95074	-2.1297	3.56271	-4.995	-3.408	-3.469	-4.118	-4.235	-3.99	-4.073	-3.517	-7.9391			0	0	0	0	0	0	0	0	0	0	0	0
450	2PUC	-3.09076	0.648985	-2.7913	3.88844	-2.49124	3.35908	-2.1608	5.96959	-1.90202	4.50486	-5.186	-4.078	-3.75	-5.127	-3.955	-4.721	-4.316	-3.885	-4.22884	-4.00868		1	1	1	1	1	1	1	1	1	1	10	0
451	2PUD	-2.85166	0.481415	-2.83979	2.58095	-2.29377	3.8301	-1.96771	3.84033	-1.89357	3.47527	-4.237	-2.698	-3.883	-4.656	-4.25	-4.002	-5.133	-4.028	-1.76043	-2.36726		0	0	0	0	0	0	0	0	0	0	0	0
452	2PUE	-3.03435	2.92889	-2.82326	0.492029	-2.18068	3.97607	-2.02297	2.76141	-1.78998	4.2955	-4.154	-3.042	-3.294	-3.93	-3.673	-4.034	-3.755	-3.073				1	1	1	1	1	1	1	1	0	0	8	1
453	2TRT	-4.94501	1.32862	-4.55597	7.51573	-3.29436	9.11702	-2.33	8.5001	-2.25146	6.92567	-2.745	-0.251	-2.818	-3.755	-2.987	-4.176	-2.724	-2.815	-2.18286	-3.05985		0	0	0	0	0	0	0	0	0	0	0	0
454	2TSC	-5.36358	2.84055	-5.34957	2.26901	-4.86831	3.58459	-4.49687	1.65617	-4.40008	3.29723	-5.692	-5.398	-4.014	-6.391	-4.645	-5.942	-4.521	-4.292	-3.22274	-1.17596		1	1	0	1	0	1	0	0	0	0	4	1
455	3DRC	-9.45855	2.19085	-7.10554	8.45809	-6.89166	8.51619	-6.57436	5.23259	-6.40596	1.96458	-5.669	-3.997	-4.249	-4.895	-2.299	-6.053	-3.542	-2.747	-4.74601	-4.91626		0	0	0	0	0	0	0	0	0	0	0	0
456	4PRG	-5.70855	1.55888	-5.59713	10.4469	-5.51522	6.69989	-5.12855	1.38391	-5.1242	6.08945	-4.22	-5.766	-3.405	-6.079	-3.821	-5.145	-4.908	-3.76	-3.6013	-4.1261		0	1	0	1	0	0	0	0	0	0	2	1
457	5EUG	-1.94301	0.493648	-1.78578	4.49714	-1.02581	4.75323	-0.863218	6.32142	-0.839149	7.12397	-2.743	-1.053	-2.377	-0.922	-2.276	-2.951	-2.453	-2.385	-0.389111	-0.822944		0	0	0	0	0	0	0	0	0	0	0	0
458	5ICD	-2.65899	1.92589	-2.54709	3.2633	-2.21546	0.899485	-2.20226	3.53133	-2.04038	3.35771	-2.135	-0.956	-0.755	-0.873	-1.438	-2.828	-0.894	-1.202	-0.216699	-2.02043		0	0	0	0	0	0	0	0	0	0	0	0
459	7AT1	0.185818	2.19689	0.194616	5.87845	0.199308	7.40544	0.200752	1.68203	0.206127	8.07823	-3.633	-3.938	-4.111	-4.046	-4.432	-3.535	-3.064	-3.695	-3.89278	-3.66293		0	0	0	0	0	0	0	0	0	0	0	0
460	7DFR	-11.5848	1.04068	-10.8561	2.16533	-10.6461	0.770102	-8.64604	2.60588	-7.82681	2.83008	-8.318	-5.286	-5.331	-7.812	-5.884	-7.558	-6.305	-4.684	-4.43879	-3.91661		0	0	0	0	0	0	0	0	0	0	0	0
461	8ICD	-2.3436	2.58742	-2.14644	3.65139	-1.91761	3.43912	-1.85575	2.70438	-1.79621	0.702224	-1.4	-0.59	-1.133	-2.261	-1.089	-1.782	-2.004	-1.578	-1.57266	-1.33468		0	0	0	0	0	0	0	0	0	0	0	0
462	1A28	-7.98475	0.624343	-7.85544	1.17028	-7.70619	6.91269	-7.69698	0.497691	-7.43786	0.685127	-4.693	-0.816	-3.294	-5.341	-3.426	-5.023	-4.113	-3.519				0	0	0	0	0	0	0	0	0	0	0	0
463	1A69	-5.936	0.52583	-5.61617	0.426983	-5.19082	1.67771	-4.9782	1.94491	-4.22339	2.70752	-4.493	0.699	-3.893	-2.614	-4.192	-4.438	-4.36	-3.492	17.913			0	0	0	0	0	0	0	0	0	0	0	0
464	1A82	-15.0034	2.43169	-13.7629	6.47873	-13.7059	4.43601	-12.4937	1.31961	-11.1974	6.28332	-2.761	-2.157	-2.39	-3.939	-2.724	-3.824	-2.424	-2.795	-5.24684	-3.06428		0	0	0	0	0	0	0	0	0	0	0	0
465	1A99	-3.4783	1.70478	-3.42808	0.813747	-3.41546	1.86074	-3.32227	2.58954	-3.17059	0.401598								-1.73				0	0	0	0	0	0	0	0	0	0	0	0
466	1A9X	-6.41356	1.79952	-6.16448	2.45763	-5.83003	1.74699	-5.19499	3.11616	-5.02638	2.94955	-3.465	-2.146	-0.408	-4.938	-3.488	-5.646	-3.609	-0.284				0	0	0	0	0	0	0	0	0	0	0	0
467	1AG9	-8.11014	1.4131	-6.87819	1.82272	-6.85782	0.482801	-6.56021	4.69986	-6.15622	2.40488	-5.569	-3.273	-4.214	-4.856	-3.812	-5.111	-4.266	-3.595	-4.02995	-2.71787		0	0	0	0	0	0	0	0	0	0	0	0
468	1AHF	-3.83308	2.49749	-3.29501	0.714559	-3.14647	2.58366	-3.12162	2.39354	-2.94029	1.99967	-1.623	-2.18	-2.641	-4.129	-2.436	-4.4	-2.627	-2.189				0	0	0	1	0	1	0	0	0	0	2	1
469	1AHI	-6.20594	1.25558	-5.87026	2.11393	-5.15647	1.23292	-4.83524	7.91045	-4.71789	8.57555	-2.599	-1.633	-2.84	-3.196	-3.233	-3.727	-2.912	-2.797	-1.79986	-1.17553		0	0	0	0	0	0	0	0	0	0	0	0
470	1AHX	-2.6046	0.519946	-2.5685	0.705377	-2.55353	0.404709	-2.50636	0.938267	-2.36007	1.41047			-1.854		-1.731			-1.242				0	0	0	0	0	0	0	0	0	0	0	0
471	1AHY	-2.60276	0.509718	-2.5679	0.871554	-2.35075	0.465478	-2.0367	1.10054	-1.94532	1.38919			-2.349	-3.431	-2.758	-4.349		-2.383				0	0	0	0	0	0	0	0	0	0	0	0
472	1AI4	-3.98839	2.1277	-3.34478	0.58142	-1.85759	5.10609	-1.54389	5.44065	-1.47175	3.27568	-4.503	-1.66	-4.281	-4.354	-4.151	-4.295	-3.446	-4.48	-1.05719	4.98594		1	0	1	1	1	1	0	1	0	0	6	1
473	1AI5	-2.4014	1.71249	-2.39738	1.42566	-2.39662	0.983704	-1.09426	5.28689	-0.990869	4.27496	-4.11	-0.586	-3.891	-3.424	-3.79	-4.099	-2.792	-4.159	-1.32599	1.42941		0	0	0	0	0	0	0	0	0	0	0	0
474	1AI6	-4.09513	0.399623	-3.63705	4.74044	-1.5793	7.28282	-1.51676	5.85737	-1.4206	5.88319	-1.548	1.307	0.479	-1.552	-1.12	-2.315		-0.968				0	0	0	0	0	0	0	0	0	0	0	0
475	1AI7	-3.27776	0.79236	-3.27285	2.29158	-3.09689	2.57049	-3.08477	2.42954	-2.95485	0.644475			0.571		1.573			0.412				0	0	0	0	0	0	0	0	0	0	0	0
476	1AIB	-3.28031	0.980393	-3.11673	1.3324	-3.07366	1.57934	-3.00912	0.681323	-2.83309	2.57723	0.871		-3.208	0.359	-2.947	-0.004	-2.363	-2.948				0	0	1	0	0	0	0	0	0	0	1	1
477	1AIQ	-3.18918	2.23381	-2.90032	3.13768	-2.89168	1.12861	-2.7556	3.42761	-2.60508	2.71972	-6.248	-6.395	-5.271	-7.068	-4.814	-6.315	-5.511	-4.542	-5.302	-2.28451		1	1	1	1	1	1	1	1	1	0	9	1
478	1AJN	-3.56511	1.96314	-3.2831	0.732492	-1.54416	3.50537	-1.49176	6.3749	-1.34033	6.3545	-4.238	-2.291	-4.316	-3.542	-4.028	-4.336	-3.07	-4.476	-1.58944	5.48163		1	0	1	1	1	1	0	1	0	0	6	1
479	1AJP	-3.20126	1.03586	-3.06893	0.678601	-1.15611	5.35375	-1.039	4.7926	-0.764801	7.6711	-2.851	-1.161	-0.986	-3.165	-0.81	-3.102	-0.443	-0.62	6.10971	15.9355		0	0	0	1	0	1	0	0	0	0	2	1
480	1AJQ	-3.74273	0.52268	-1.63831	5.47283	-1.40818	6.05709	-1.11295	5.71089	-0.999245	5.81333	-1.513	0.112	-0.647	-2.478	-1.297	-2.52	-0.967	-1.327				0	0	0	0	0	0	0	0	0	0	0	0
481	1ALN	-5.65717	2.23501	-5.4704	0.572333	-4.93687	4.12485	-4.60883	5.7967	-4.03424	5.51112	-2.684	-2.558	-2.562	-3.131	-3.1	-3.722	-3.232	-3.018	-3.28417	-1.71337		0	0	0	0	0	0	0	0	0	0	0	0
482	1AMR	-4.08777	1.0304	-3.80857	2.56265	-3.56438	1.3734	-3.49026	0.779631	-3.21565	2.71071	-4.118	-1.157	-4.387	-3.676	-4.725	-4.391	-4.748	-4.647	-0.598588	-0.690585		1	0	1	0	1	1	1	1	0	0	6	1
483	1AMS	-4.31733	1.13468	-4.04563	0.503865	-3.96206	1.34647	-3.94133	2.71933	-3.78549	1.21233	-4.273	-1.619	-5.242	-4.94	-5.252	-5.921	-6.277	-4.872				1	0	1	1	1	1	1	1	0	0	7	1
484	1AN5	-5.72165	2.47321	-5.31796	3.43819	-4.81541	2.00861	-4.79658	2.4152	-4.53171	1.35611	-4.655	-4.606	-4.433	-4.853	-5.369	-5.786	-4.888	-4.219	-6.11193	-2.26635		0	0	0	0	0	1	0	0	1	0	2	1
485	1AOB	-0.309436	1.7231	-0.298191	5.73647	-0.287517	4.88914	-0.281806	4.28182	-0.268179	1.32847	-2.239	0.781	-0.515	-1.916	-1.17	-1.93	-2.12	-0.574	-1.406	4.67621		0	0	0	0	0	0	0	0	0	0	0	0
486	1ARI	-2.57257	0.761505	-2.40205	0.924079	-2.22858	0.552028	-1.52307	2.05838	-1.46137	1.8789	-2.007		-1.83		-2.411			-2.104				0	0	0	0	0	0	0	0	0	0	0	0
487	1ARZ	-3.76719	0.977405	-3.61553	0.249049	-2.25876	4.46664	-2.11709	5.02356	-2.08673	3.16227	-1.106	1.189	-2.482	-1.922	-2.911	-2.703	-1.23	-2.217				0	0	0	0	0	0	0	0	0	0	0	0
488	1ASA	-1.95776	1.07197	-1.93818	2.26538	-1.8209	1.64259	-1.64901	1.59304	-1.1737	0.423776	-2.739	0.586	-1.645	-0.885	-1.994	-0.086	-1.123	-1.758	-1.34903	-2.12268		0	0	0	0	0	0	0	0	0	0	0	0
489	1ASB	-1.48129	2.6466	-1.39501	1.1203	-1.33086	1.42153	-1.30938	1.9709	-0.182513	0.544137	-1.927	1.548	-1.64	-0.907	-1.648	-2.343	-2.168	-1.657	-0.540414	-0.935765		0	0	0	0	0	0	0	0	0	0	0	0
490	1ASD	-2.08555	2.22738	-1.43433	7.16976	-1.38906	7.16142	-1.34617	7.75127	-0.364337	0.959387	-2.234	0.29	-1.594	-0.508	-1.283	-0.446	-0.819	-2.045	-0.679449	-0.208588		0	0	0	0	0	0	0	0	0	0	0	0
491	1ASE	-0.166631	1.51156	-0.1488	6.35388	-0.141293	7.3322	-0.139239	1.13409	-0.136622	7.66973	-1.829	-0.436	-2.042	-0.397	-1.268	-1.192	-1.087	-2.114	-0.1036	1.9284		0	0	0	0	0	0	0	0	0	0	0	0
492	1ASG	-3.2322	1.64056	-3.16903	1.58984	-2.94379	2.6778	-2.7482	0.751999	-2.3866	2.13313	-1.756	-1.119	-1.232	-1.275	-1.607	-1.109	-0.371	-1.439	-1.21756	-0.0656805		0	0	0	0	0	0	0	0	0	0	0	0
493	1ASM	-2.6882	0.650781	-2.22238	1.15432	-2.15669	1.41119	-2.10224	0.454893	-2.0347	1.61341			-0.709		-1.108			-1.483				0	0	0	0	0	0	0	0	0	0	0	0
494	1AT1	-3.72295	0.490701	-3.62497	1.3305	-3.05419	1.51326	-2.8512	3.62003	-2.63264	2.31825	-1.94	0.393	-1.836	-1.576	-1.757	-3.213	-2.648	-1.798	-1.07225			0	0	0	0	0	0	0	0	0	0	0	0
495	1AXW	-6.46252	1.96941	-6.23296	1.00955	-5.69748	1.64144	-5.38301	9.6598	-5.19241	4.35394	-7.359	-4.852	-5.379	-6.354	-5.529	-5.979	-4.686	-4.858	-4.41104	-2.38086		1	0	0	0	0	0	0	0	0	0	1	1
496	1AYL	-6.85935	2.57133	-6.31519	5.18919	-6.14641	4.79841	-6.04666	4.72177	-3.13478	2.09524	-2.92	-0.647	-1.963	-3.965	-1.943	-3.542	-2.498	-2.089	-3.40869	-2.73544		0	0	0	0	0	0	0	0	0	0	0	0
497	1AZ1	-6.83306	1.1472	-6.66361	0.9747	-5.83215	2.81318	-5.80815	3.8358	-5.76852	5.71951	-6.677	-7.301	-4.79	-6.923	-4.732	-6.963	-6.923	-5.277	-5.07629	-4.37787		0	1	0	1	0	1	1	0	0	0	4	1
498	1B4E	-2.8672	2.71479	-2.76821	5.25202	-2.70093	4.34799	-2.21418	5.24287	-1.80203	2.28342			-0.325									0	0	0	0	0	0	0	0	0	0	0	0
499	1B8Y	-8.20468	1.08269	-7.7253	2.52093	-6.97753	2.41989	-6.42327	2.00905	-6.20604	0.571556	-6.618	-5.153	-4.524	-6.312	-5.065	-5.756	-6.477	-5.021	-3.87418	-2.9394		0	0	0	0	0	0	0	0	0	0	0	0
500	1BDH	-3.43006	0.915689	-3.21296	0.531717	-3.07271	3.88701	-2.50964	3.87387	-2.48231	3.38162	-4.632	-1.462	-3.779	-3.337	-4.093	-3.887	-4.415	-3.797				1	0	1	1	1	1	1	1	0	0	7	1
501	1BJ0	-3.74447	0.992003	-3.62415	0.913308	-3.48322	7.69166	-3.25524	7.9715	-3.11855	5.11837	-2.81	-2.658	-2.113	-1.96	-2.782	-2.168	-2.621	-2.486	-3.96766	-3.30765		0	0	0	0	0	0	0	0	1	0	1	1
502	1BJG	-1.94693	2.2191	-1.94349	4.15207	-1.86518	5.44867	-1.86136	6.01805	-1.83565	7.50485	-4.82	-3.413	-3.268	-4.569	-2.792	-4.488	-3.971	-3.285	-5.07754	-1.55238		0	0	0	0	0	0	0	0	0	0	0	0
503	1BJY	-5.63534	1.59586	-5.29085	1.32693	-4.78582	2.18377	-4.61422	2.21643	-4.38811	4.02929	-2.294	-1.547	-2.761	-3.011	-3.68	-4.632	-2.753	-2.77	-1.21424	-1.86535		0	0	0	0	0	0	0	0	0	0	0	0
504	1BQ1	-7.20201	1.23776	-6.29169	1.05308	-6.28254	2.55583	-5.51633	2.54349	-5.47105	3.81472	-6.458	-3.938	-6.764	-6.39	-6.939	-6.228	-7.233	-6.093	-5.42661	-0.735265		0	0	0	0	0	0	1	0	0	0	1	1
505	1BT5	-2.31222	2.87053	-2.26778	4.25727	-2.2547	4.69273	-2.05305	4.20234	-1.96278	1.91053	-4.13	-2.213	-2.252	-3.892	-2.655	-4.681	-3.195	-2.535	-4.12064	-3.03802		0	0	0	0	0	0	0	0	0	0	0	0
506	1C22	-8.42732	1.7127	-7.74503	1.51006	-7.48537	2.63804	-7.41128	2.30254	-6.6837	1.13229	-3.247	-2.174	-2.683	-2.628	-2.856	-4.271	-3.198	-2.83	-2.56019	-2.26131		0	0	0	0	0	0	0	0	0	0	0	0
507	1C3E	-7.42219	1.64467	-7.35932	0.934999	-6.47908	9.342	-6.43873	5.21572	-6.23486	9.97517	-5.091	-2.761	-1.826	-2.046	-5.18	-4.851	-0.793	-3.536	-3.62067	-1.68929		0	0	0	0	0	0	0	0	0	0	0	0
508	1CDE	-7.70592	1.12228	-7.5661	2.57526	-7.29371	2.02659	-7.22425	2.70388	-7.02869	3.5031	-4.018	-4.731	-5.531	-3.621	-6.184	-5.647	-3.555	-4.948	-5.8443	-3.46813		0	0	0	0	0	0	0	0	0	0	0	0
509	1CG0	-8.3499	0.477009	-8.04675	0.417088	-7.5584	7.69592	-7.42379	3.64522	-6.90144	1.88264	-4.373	-1.615	-3.293	-5.604	-3.532	-5.67	-4.928	-3.135				0	0	0	0	0	0	0	0	0	0	0	0
510	1CG1	-6.17936	0.300899	-6.13736	0.224125	-5.94361	3.5453	-5.70449	1.42649	-5.65178	1.99495	-4.543	-3.371	-2.807	-5.396	-3.25	-4.926	-4.06	-2.91	-2.53399			0	0	0	0	0	0	0	0	0	0	0	0
511	1CG3	-8.26978	0.839053	-7.62221	7.38833	-7.05371	3.69477	-6.90589	7.16307	-6.83545	0.500965	-4.485	-2.855	-3.265	-4.839	-3.405	-4.858	-4.72	-3.171				0	0	0	0	0	0	0	0	0	0	0	0
512	1CIB	-1.75961	2.60443	-1.67448	2.23671	-1.63282	4.39928	-1.55704	3.22675	-0.597498	0.661344	-4.365	-0.803	-1.514	-3.658	-1.681	-2.925	-2.003	-1.573	-0.963016	-1.08748		0	0	0	0	0	0	0	0	0	0	0	0
513	1CS0	-12.2302	1.77905	-11.8249	1.21292	-11.1907	0.610123	-10.0273	1.95333	-9.86665	2.12217	-4.157	-3.495	-1.773	-3.434	-1.695	-4.894	-2.002	-1.41				0	0	0	0	0	0	0	0	0	0	0	0
514	1CTU	-5.50604	0.656847	-5.36457	5.14987	-5.08561	2.40138	-4.56028	5.19	-4.39678	4.35441	-3.466	-2.772	-3.038	-2.903	-3.519	-4.415	-3.636	-3.08	-3.73595	-2.47156		0	0	0	0	0	0	0	0	0	0	0	0
515	1CW1	-2.2085	2.37633	-1.94176	3.66481	-1.878	4.10236	-1.79516	1.01742	-1.60911	2.56782	-0.479	-0.229	0.262	-0.144	0.574	-0.342	-0.355	0.219	-0.459285	1.32095		0	0	0	0	0	0	0	0	0	0	0	0
516	1CW4	-1.89236	1.51448	-1.83987	0.950549	-1.67191	3.89502	-1.65917	3.76725	-1.38906	3.10013	-1.264	-0.9	-0.796	-0.755	-0.011	-2.223	-0.533	-0.548	-0.730135	-0.418778		0	0	0	0	0	0	0	0	0	0	0	0
517	1CW7	-1.06462	2.05338	-1.06185	4.3511	-0.981372	3.2612	-0.964929	3.14383	-0.850966	1.26195	-0.765	1.812	-0.977	-0.397	-0.714	-0.387	-0.588	-1.47	-0.188476	-1.0008		0	0	0	0	0	0	0	0	0	0	0	0
518	1CZC	-1.44989	0.973533	-1.40021	0.571249	-1.28728	3.02391	-1.27944	0.489941	-1.21814	2.3052	-3.826	-2.26	-2.502	-4.308	-2.898	-3.638	-4.389	-2.964	-2.98363	-1.79417		0	0	0	0	0	0	0	0	0	0	0	0
519	1CZE	-1.10693	0.788999	-1.09454	1.07781	-1.02439	1.4407	-1.02289	0.630115	-1.01619	2.3074	-3.176	-1.494	-2.365	-3.82	-2.683	-3.746	-2.58	-2.776	-1.89523	-1.55524		0	0	0	0	0	0	0	0	0	0	0	0
520	1D6U	-2.38219	1.68179	-2.34184	0.50924	-2.05695	1.98802	-2.04332	4.00665	-1.90667	3.1845	-2.955	-1.157	-1.934	-3.163	-2.222	-3.367		-2.412				0	0	0	0	0	0	0	0	0	0	0	0
521	1D6Y	-2.1518	0.676334	-1.85795	3.92102	-1.76487	3.31105	-1.64131	3.97504	-1.51072	4.47309	-2.56	-0.115	-1.982	-2.838	-2.485	-3.245		-2.361				0	0	0	0	0	0	0	0	0	0	0	0
522	1D6Z	-2.35841	1.77087	-2.31589	0.562064	-2.07578	3.67089	-1.87184	1.5064	-1.66442	4.99372	-2.796	-0.669	-1.832	-2.821	-2.149	-2.874		-2.268				0	0	0	0	0	0	0	0	0	0	0	0
523	1D8A	-6.43377	0.693586	-6.12861	5.89975	-6.0874	2.16809	-5.69162	2.40409	-5.42861	3.3996	-5.839	-3.182	-3.405	-4.536	-4.593	-4.368	-4.16	-4.517	-1.21957	-2.51381		0	0	0	0	0	0	0	0	0	0	0	0
524	1DAE	-2.85633	2.05843	-2.77339	4.55777	-2.70456	7.49489	-2.68666	1.54405	-2.66222	8.43791	-3.411	-2.953	-1.893	-3.093	-1.499	-3.195	-2.664	-1.422	-4.12156	-2.48644		0	0	0	0	0	0	0	0	0	0	0	0
525	1DAF	-8.85633	2.19026	-7.29934	3.42746	-6.10438	3.90563	-5.98473	1.1047	-5.86546	3.33354	-2.908	-2.155	-2.55	-6.728	-2.902	-5.795	-3.191	-2.812	-3.3374	-2.73555		0	0	0	0	0	0	0	0	0	0	0	0
526	1DAH	-4.68701	2.55801	-3.93207	2.1902	-3.57887	10.7567	-3.36337	5.736	-3.28983	8.20026	-3.328	-2.502	-1.084	-3.867	-1.196	-4.864	-1.972	-2.964	-3.64682	-1.72207		0	0	0	0	0	1	0	0	0	0	1	1
527	1DAI	-2.65764	1.74156	-2.42006	6.42165	-2.32893	7.10122	-2.27943	6.18898	-2.00511	1.58751	-3.192	-4.008	-2.205	-3.498	-2.381	-3.47	-2.607	-1.902	-1.87238	-2.69512		0	0	0	0	0	0	0	0	0	0	0	0
528	1DAM	-12.0196	0.590498	-10.1826	3.85948	-9.74018	5.59094	-8.47623	5.48465	-8.42239	4.64672	-3.794	-3.786	-2.227	-7.173	-3.38	-5.427	-3.167	-3.257	-5.5579	-2.26185		0	0	0	0	0	0	0	0	0	0	0	0
529	1DBP	-4.66974	0.340958	-4.57415	2.36348	-4.31899	3.19769	-4.29475	3.20959	-4.16401	3.81064								-0.222				0	0	0	0	0	0	0	0	0	0	0	0
530	1DDU	-4.96093	2.65451	-4.86923	2.78298	-4.32822	4.4824	-4.30453	3.40788	-1.71037	1.8943	-7.113	-4.782	-4.832	-5.579	-5.719	-5.907	-7.206	-6.31	-4.71843	-1.88494		1	0	0	1	1	1	1	1	0	0	6	1
531	1DE5	-5.58427	0.840236	-5.2569	4.25234	-5.07319	2.12305	-5.01024	0.751331	-4.77389	2.48786			-0.663		-0.596			-0.683				0	0	0	0	0	0	0	0	0	0	0	0
532	1DE6	-5.32403	1.02112	-5.10003	0.788818	-4.9687	2.53644	-4.70004	3.78193	-4.62141	4.01764			-1.84		-2.415			-2.449				0	0	0	0	0	0	0	0	0	0	0	0
533	1DFO	-5.08938	1.91667	-4.94016	4.62525	-4.92256	2.23193	-4.52183	5.22431	-4.01533	1.05653	-4.645	-2.016	-1.955	-4.304	-2.772	-4.802	-2.813	-2.773	-2.12257	-1.53201		0	0	0	0	0	0	0	0	0	0	0	0
534	1DHI	10.5204	1.84426	11.6412	4.56816	12.825	1.3873	13.2553	4.44746	14.4009	5.46432	6.651	7.787	6.462	7.387	7.292	9.424	11.135	8.88	7.45854	6.83669		0	0	0	0	0	0	0	0	0	0	0	0
535	1DHJ	11.0508	2.66538	12.3826	5.20008	12.4103	4.4445	12.7355	4.58351	15.7381	1.66689	7.524	11.65	7.716	9.053	9.136	6.477	11.569	8.131	12.0985	10.4404		0	0	0	0	0	0	0	0	0	0	0	0
536	1DJR	-3.82535	2.30237	-3.73664	5.49339	-3.70398	1.25545	-3.17945	3.71949	-3.12788	4.31543	-4.253	-2.939	-3.207	-3.24	-3.218	-4.053	-3.913	-2.821	-3.1532	-3.41004		1	0	0	0	0	1	1	0	0	0	3	1
537	1DLR	-5.67005	0.55526	-3.97298	7.16671	-3.49465	5.5098	-2.89024	7.6362	-1.93799	6.78225	-4.358	-4.104	-3.016	-4.662	-2.958	-5.064	-4.047	-3.69	-1.25555	-1.3174		0	0	0	0	0	0	0	0	0	0	0	0
538	1DLS	-6.58268	1.67269	-4.93439	1.09168	-4.07251	5.56108	-3.53851	3.68245	-3.53019	5.10376	-4.362	-4.095	-2.404	-6.461	-2.4	-4.694	-5.168	-3.578	-2.8022	-1.86806		0	0	0	0	0	0	0	0	0	0	0	0
539	1DNA	-7.8096	1.67211	-7.1114	3.27851	-6.47162	1.61609	-6.32309	2.59524	-6.18616	2.74378	-6.965	-5.211	-4.948	-5.648	-5.027	-6.111	-6.233	-4.276	-6.75049	-1.59936		0	0	0	0	0	0	0	0	0	0	0	0
540	1DNP	-4.37007	2.76503	-4.36899	3.07243	-3.87762	2.62768	-3.8366	4.56528	-3.52229	1.73028	-5.55	-3.385	-4.036	-5.682	-4.13	-5.764	-5.205	-3.867	-3.0062	-2.36421		1	0	0	1	0	1	1	0	0	0	4	1
541	1DRA	-7.94047	2.11217	-7.50716	5.67327	-6.52944	2.61742	-5.96654	1.42083	-5.2723	4.26555	-4.933	-3.019	-5.313	-6.437	-4.912	-6.4	-4.163	-2.657	-5.22846	-3.89093		0	0	0	0	0	0	0	0	0	0	0	0
542	1DRE	-10.69	1.56075	-8.79955	2.29994	-8.19199	2.90008	-8.18534	1.93741	-5.7969	1.02863	-8.598	-7.039	-8.004	-9.079	-7.143	-9.344	-8.217	-7.255	-7.0324	-2.80664		0	0	0	0	0	0	0	0	0	0	0	0
543	1DRF	-6.42625	1.33218	-5.85669	1.18311	-4.31457	2.99111	-4.0975	3.58268	-3.9745	4.7747	-4.581	-4.155	-3.761	-4.641	-4.543	-4.858	-4.25	-4.388	-3.84294	-4.00868		0	0	0	0	0	0	0	0	0	0	0	0
544	1DRJ	-4.82518	0.320197	-4.60139	2.43216	-4.45658	3.29182	-4.36343	3.10676	-4.26694	3.73429			-0.47									0	0	0	0	0	0	0	0	0	0	0	0
545	1DRK	-5.20134	0.220697	-4.88334	2.47551	-4.59998	3.16704	-4.59788	3.20426	-4.48001	3.79797			-0.816									0	0	0	0	0	0	0	0	0	0	0	0
546	1DYH	-7.93812	1.24697	-7.54052	7.74597	-6.13351	8.33645	-5.64868	4.39761	-4.62621	8.54214	-6.811	-5.163	-4.831	-5.494	-5.532	-7.67	-3.974	-4.712	-5.33518	-4.03514		0	0	0	0	0	0	0	0	0	0	0	0
547	1DYI	-10.6429	1.83731	-7.67533	5.77452	-7.23432	6.5868	-6.09594	0.962477	-5.9154	4.94493	-5.01	-4.783	-6.288	-6.673	-4.551	-6.71	-4.743	-5.588	-5.38749	-2.96938		0	0	0	0	0	0	0	0	0	0	0	0
548	1DYJ	-9.11343	1.31374	-7.38091	2.87926	-6.85196	3.17947	-6.32352	3.56112	-5.57528	0.844894	-6.379	-4.584	-5.06	-7.904	-5.186	-7.47	-5.309	-4.367	-6.06823	-5.72845		0	0	0	0	0	0	0	0	0	0	0	0
549	1EC9	-2.85853	2.54731	-2.8464	4.44621	-2.55967	3.90483	-2.42634	1.96518	-2.31493	0.653673			0.691									0	0	0	0	0	0	0	0	0	0	0	0
550	1ECF	-2.8816	1.32567	-2.82752	1.61549	-2.60067	4.2994	-2.32322	3.92965	-2.06383	0.735767	-3.115	-2.238	-2.448	-2.992	-1.627	-3.438	-3.764	-2.032	-2.26528	-1.98635		0	0	0	0	0	0	0	0	0	0	0	0
551	1ECG	-2.82185	0.877278	-2.67628	3.02241	-2.62807	3.60262	-2.42616	6.47449	-2.2503	7.40747	-2.247	-1.599	-2.147	-2.705	-2.457	-2.854	-3.314	-1.937	-2.93363	-3.6142		0	0	0	0	0	0	0	0	0	0	0	0
552	1ECM	-4.72066	0.448089	-3.9689	4.05719	-3.9066	3.24802	-3.59434	4.28806	-3.24777	4.05029			-2.276		-1.838			-2.438				0	0	0	0	0	0	0	0	0	0	0	0
553	1ECQ	-3.24	1.9468	-3.1855	4.3948	-3.18325	1.77776	-3.1822	4.33882	-2.70131	1.19567			0.847		1.264							0	0	0	0	0	0	0	0	0	0	0	0
554	1EEF	-3.86503	2.84058	-3.09373	5.13703	-3.0794	2.75455	-2.93343	8.34774	-2.22132	1.08432	-4.343	-2.663	-3.304	-3.901	-3.314	-4.346	-3.796	-2.756	-4.02288	-3.78838		1	0	0	1	0	1	1	0	1	1	6	1
555	1EFI	-3.46113	1.08262	-3.38397	0.678818	-3.27079	3.33255	-3.18961	6.1411	-3.07442	5.76936	-3.871	-2.751	-2.754	-4.314	-3.091	-4.526	-3.982	-2.454	-3.24065	-2.14577		1	0	0	1	0	1	1	0	0	0	4	1
556	1EK4	-3.8743	2.27493	-3.8616	1.66681	-3.81964	2.81161	-3.77603	8.13733	-3.72636	1.49324	-2.565	-5.137	-2.667	-5.552	-4.243	-6.355		-4.115				0	1	0	1	1	1	0	1	0	0	5	1
557	1EUY	-4.00795	1.94028	-3.71465	6.47571	-3.66664	7.00048	-3.65951	1.89003	-3.5738	5.79463	-3.541	-2.041	-2.431	-4.2	-2.907	-4.315	-2.952	-2.414	-3.83486	-2.02463		0	0	0	1	0	1	0	0	0	0	2	1
558	1EVL	-6.08616	0.756697	-5.90775	0.550729	-5.43978	2.70191	-5.32908	3.10156	-5.09834	4.33761	-2.78	-3.282	-1.43	-3.946	-2.012	-3.922	-1.383	-1.837	-3.25764	-5.01371		0	0	0	0	0	0	0	0	0	0	0	0
559	1EYZ	-13.3163	1.21962	-11.7784	4.60932	-11.5065	3.8545	-11.4134	1.13438	-10.967	5.61243	-2.967	-1.644	0.948	-2.767	-1.511	-3.181	-1.76	-2.482	-4.04545	-1.82501		0	0	0	0	0	0	0	0	0	0	0	0
560	1EZ1	-9.834	2.62057	-9.49217	0.732608	-9.4632	2.65833	-9.18501	4.52277	-9.10961	2.69076	-2.14	-2.325	0.183	-2.935	-0.46	-4.251	-2.004	0.194	-2.11853	-2.86194		0	0	0	0	0	0	0	0	0	0	0	0
561	1F4C	-2.47858	0.944893	-2.43115	4.12981	-2.40915	6.04695	-2.33253	6.11446	-2.32877	5.7013	-3.3	-1.624	-2.365	-2.618	-3.388	-2.69	-2.55	-3.098	-0.333572	-2.14301		0	0	0	0	0	0	0	0	0	0	0	0
562	1F4E	-3.43743	2.66036	-2.35748	1.7964	-2.25364	1.03302	-2.208	3.09432	-2.04982	2.99291	-4.731	-2.502	-3.655	-5.502	-3.853	-5.098	-4.079	-3.631	-0.747671	-1.9168		1	0	1	1	1	1	1	1	0	0	7	1
563	1F4F	-5.01961	2.83103	-4.71048	3.71392	-4.65452	3.2872	-4.59192	1.19074	-4.58017	2.63457	-4.905	-3.708	-4.329	-5.116	-4.688	-5.469	-5.054	-4.739	-3.75965	-2.78454		0	0	0	1	0	1	1	0	0	0	3	1
564	1F4G	-1.57371	2.46929	-1.43774	1.6825	-1.4006	4.94725	-1.33652	10.5185	-1.20703	5.0926	-4.721	-4.947	-3.156	-4.113	-3.065	-3.792	-3.86	-4.347	-2.38198	-3.5388		0	0	0	0	0	0	0	0	0	0	0	0
565	1F91	-3.08834	2.83625	-3.0792	6.99774	-2.99773	2.45475	-2.95786	1.71777	-2.82294	1.38054	-3.397	-4.146	-3.378	-3.642	-3.758	-3.865		-1.896				1	1	1	1	1	1	0	0	0	0	6	1
566	1FC4	-4.31676	2.0798	-4.06763	1.60681	-3.69884	6.54355	-3.61561	5.99728	-1.78574	0.845724	-2.513		-2.101	-2.8	-1.79	-2.711	-0.443	-1.78				0	0	0	0	0	0	0	0	0	0	0	0
567	1FCN	-1.90054	2.48802	-1.76443	3.47944	-1.64976	7.55304	-1.64286	4.67678	-1.54165	1.64468	-2.691	-3.273	-2.177	-3.465	-2.005	-3.074	-2.45	-2.093	-3.88166	-2.76863		0	0	0	0	0	0	0	0	0	0	0	0
568	1FJ4	-4.28151	0.905497	-4.11041	0.342036	-3.87172	5.14571	-3.81196	3.45749	-3.25954	2.5499	-4.618	-4.122	-3.292	-5.015	-3.681	-5.282	-3.224	-3.294	-2.44763			1	0	0	1	0	1	0	0	0	0	3	1
569	1FKG	-5.4864	1.43391	-5.08643	4.00069	-4.62794	6.05224	-4.33225	4.85774	-4.32501	1.2098	6.526	-1.668	-1.323	4.921	-2.558	0.387	-0.932	-1.652	7.36503	-1.1129		0	0	0	0	0	0	0	0	0	0	0	0
570	1FKI	-5.31027	0.90206	-5.19988	0.588819	-4.61428	6.38407	-3.80679	5.95146	-3.03893	5.40505	0.232	-1.607	-0.599	-0.297	-1.875	-0.661	0.867	-1.446	-0.726906	-2.75062		0	0	0	0	0	0	0	0	0	0	0	0
571	1FLZ	-2.2811	1.10155	-2.0944	0.959338	-1.538	5.33083	-1.17435	5.82954	-0.863497	6.27757	-2.845	0.108	-1.727	-2.505	-2.073	-2.445	-1.197	-1.637	-1.69343	6.74217		0	0	0	0	0	0	0	0	0	0	0	0
572	1FMC	-6.68399	1.13202	-6.28225	1.77047	-5.62129	7.75012	-5.56378	7.96716	-5.54149	8.54967	-2.021	-0.266	-2.822	-2.25	-3.12	-3.316	-2.829	-2.711	-1.4737	-1.95004		0	0	0	0	0	0	0	0	0	0	0	0
573	1FPC	-2.6439	1.58641	-2.43261	7.48557	-2.38259	7.01368	-2.30343	7.95277	-2.23226	5.77268	-3.086	-3.527	-2.573	-3.959	-1.646	-4.231	-3.2	-2.398	-3.34644	-3.5347		0	0	0	0	0	0	0	0	0	0	0	0
574	1FQG	-3.40067	2.11567	-2.93272	2.60649	-2.85698	4.09773	-2.54257	3.85303	-2.28338	1.69014	-2.76	-2.559	-2.406	-2.659	-2.556	-4.029	-2.825	-2.423	-2.80566	-3.51179		0	0	0	0	0	1	0	0	0	1	2	1
575	1FW9	-4.58398	0.516598	-4.21196	1.60943	-3.62505	0.178523	-3.40484	4.13065	-3.27229	4.27009			-4.314		-4.363			-4.32				0	0	0	0	0	0	0	0	0	0	0	0
576	1FXH	-3.73196	1.67636	-3.49473	1.43076	-3.47973	0.601027	-0.887141	5.74105	-0.847152	6.63716	-2.462	-0.326	-0.271	-2.951	-1.175	-2.958	0.969	-2.084	15.9679			0	0	0	0	0	0	0	0	0	0	0	0
577	1FYF	-4.62152	1.0481	-4.60873	0.748456	-4.50306	4.56822	-4.44248	2.80548	-4.39581	6.4281	-2.747	-2.012	-1.34	-3.006	-1.467	-2.779	-1.139	-1.858	-4.52489	-3.95474		0	0	0	0	0	0	0	0	1	0	1	1
578	1G1B	-4.37522	0.350912	-3.89676	0.261009	-3.75996	4.20535	-3.66777	2.15011	-3.48245	4.01052			-3.943		-4.236			-4.312				0	0	0	0	0	0	0	1	0	0	1	1
579	1G27	-4.74882	1.93821	-4.62712	3.20311	-4.14812	1.35643	-3.86885	3.85627	-3.76213	2.30192	-4.029	-4.398	-2.96	-4.05	-3.319	-5.253	-4.072	-2.983	-4.15582	-3.9555		0	0	0	0	0	1	0	0	0	0	1	1
580	1G81	-4.19716	0.893327	-4.14737	1.6112	-3.69314	4.23126	-3.65333	0.264397	-3.05231	2.59107			-4.296		-4.338			-4.32				0	0	1	0	1	0	0	1	0	0	3	1
581	1GIN	-0.71526	2.84826	-0.698463	3.36942	-0.690208	3.79504	-0.666333	1.99509	-0.423719	0.977398	-3.372	0.305	-1.586	-1.787	-2.363	-3.869	-2.439	-1.36	-0.412763	-0.276268		0	0	0	0	0	0	0	0	0	0	0	0
582	1GM7	-4.84538	0.719113	-3.58528	3.30975	-3.40968	4.23427	-2.55702	6.85974	-2.32574	5.48237	-3.905	-1.859	-3.811	-3.969	-3.383	-4.026	-1.36	-4.02	-1.09254	2.04561		0	0	0	0	0	0	0	0	0	0	0	0
583	1GM8	-3.34776	2.94694	-2.67956	1.41351	-1.97346	5.71811	-1.9462	6.25461	-1.82494	5.52939	-5.043	-1.925	-3.269	-4.061	-3.946	-4.403	-3.949	-4.382	0.123951	1.81157		1	0	1	1	1	1	1	1	0	0	7	1
584	1GM9	-4.77242	0.48378	-2.55014	5.69787	-2.40062	7.45149	-2.22586	8.26464	-2.17003	7.47541	-0.502	0.114	-0.444	-0.539	-0.861	-0.745	-0.37	-0.781	0.414971	2.29167		0	0	0	0	0	0	0	0	0	0	0	0
585	1GRP	-0.955647	0.912121	-0.95138	4.17549	-0.92032	3.05254	-0.749733	2.64301	-0.745767	4.41214	-1.084	0.919	-1.16	-0.3	-1.066	-1.21	-1.574	-0.85	-0.241831	-1.19918		0	0	0	0	0	0	0	0	0	0	0	0
586	1GS5	-6.97416	2.00485	-5.92316	4.93271	-5.84303	2.83804	-5.46169	1.1465	-3.69221	4.03734	-2.513	-1.949	-1.163	-2.497	-2.042	-2.832	-1.03	-1.44	-2.24782	-3.40375		0	0	0	0	0	0	0	0	0	0	0	0
587	1GSA	-7.42399	0.828451	-6.84306	2.17662	-6.74013	1.89964	-6.59764	2.46173	-6.23839	2.81833	-3.349	-0.237	-3.338	-4.877	-3.948	-4.852	-3.808	-2.928				0	0	0	0	0	0	0	0	0	0	0	0
588	1GSJ	-4.45819	2.7268	-4.416	1.57176	-4.30223	1.16425	-4.11776	4.43934	-4.00428	7.54363	-2.903	-2.948	-1.443	-4.629	-1.847	-1.909	-3.308	-1.526	-3.55832	-3.10736		0	0	0	1	0	0	0	0	0	0	1	1
589	1GY9	-2.51268	2.22812	-2.39581	2.02515	-2.29626	2.50091	-2.24848	4.45009	-2.1275	1.05607			-1.605		-1.762			-1.967				0	0	0	0	0	0	0	0	0	0	0	0
590	1H17	-1.63948	2.77955	-1.6356	3.62363	-1.47486	2.99764	-1.45327	2.22957	-1.40144	3.64547	-1.517	0.738	-1.122	-1.806	-1.442	-1.459		-1.237				0	0	0	0	0	0	0	0	0	0	0	0
591	1H18	-1.98483	2.35416	-1.85868	2.49957	-1.80298	2.6165	-1.72199	3.03302	-1.29234	1.15737	-1.17	-0.905	-2.362	-0.893	-2.603		-1.861	-2.715				0	0	0	0	0	0	0	0	0	0	0	0
592	1HDX	-3.4656	2.82875	-3.29108	2.88152	-3.22089	2.70375	-3.06799	0.738828	-2.82598	2.08227	-3.696	-1.551	-3.693	-6.249	-4.19	-3.474	-3.957	-4.687				1	0	1	1	1	1	1	1	0	0	7	1
593	1HJ6	-3.69723	1.56878	-3.44235	2.53591	-3.24049	3.02866	-2.9319	2.88479	-2.88173	0.640522	-2.713	-0.508	-0.849	-1.622	-1.087	-2.467	-0.546	-0.462	-0.074425	-3.42618		0	0	0	0	0	0	0	0	0	0	0	0
594	1HO5	-4.52625	2.2922	-4.20038	3.14063	-4.15624	4.46758	-4.07095	0.567862	-4.04812	4.82717	-4.706	-4.008	-3.749	-4.678	-3.749	-4.754	-4.996	-3.618				1	0	0	1	0	1	1	0	0	0	4	1
595	1HQ2	-10.1628	2.79482	-8.09383	1.21519	-7.6431	3.89356	-7.1636	4.19995	-6.63633	3.78073	-2.415	-2.501	-2.328	-2.194	-2.825	-2.479	-1.4	-2.191	-2.59612	-2.64147		0	0	0	0	0	0	0	0	0	0	0	0
596	1HRN	-6.07212	1.5857	-5.77261	5.5661	-5.15439	7.37668	-5.05655	5.00902	-4.91619	6.12959	-2.468	-2.689	-1.748	-1.276	-3.372	-2.565	-1.485	-2.955	-1.96738	-3.43506		0	0	0	0	0	0	0	0	0	0	0	0
597	1I1L	-4.63063	1.32517	-4.61522	2.08312	-4.48771	1.01347	-4.33078	2.56013	-4.29753	1.84127	-2.365	-1.184	-2.563	-2.412	-2.008	-3.914	-2.079	-2.045	-2.4092	-2.93853		0	0	0	0	0	0	0	0	0	0	0	0
598	1I1M	-2.38109	2.57435	-2.2235	3.15744	-2.11713	3.38937	-2.09762	3.79614	-2.04371	2.05354	-2.98	0.562	-2.639	-3.111	-2.487	-4.367	-2.394	-2.254	-0.429482			0	0	0	0	0	0	0	0	0	0	0	0
599	1I29	-5.43857	0.931621	-4.89262	5.77966	-4.54087	6.11401	-4.0914	4.86341	-3.77574	5.08694	-4.253	-1.079	-3.31	-4.067	-3.501	-3.868	-3.189	-3.239	-4.11418	-3.77368		0	0	0	0	0	0	0	0	0	0	0	0
600	1I2Z	-3.96244	1.48468	-3.88574	6.58944	-3.85086	6.4687	-3.57745	6.45669	-2.94457	0.705524	-4.616	-3.219	-3.412	-4.441	-3.657	-4.807	-4.579	-3.552	-2.68589	-2.11143		1	0	0	1	0	1	1	0	0	0	4	1
601	1I30	-3.21714	1.95439	-2.93683	1.4636	-2.73208	3.40546	-2.6868	4.37839	-2.57521	4.92447	-3.852	-2.323	-3.179	-3.665	-3.372	-3.66	-3.71	-3.637	-3.39641	-2.85217		1	0	1	1	1	1	1	1	1	0	8	1
602	1I8J	-2.11074	1.79747	-1.74266	1.27862	-1.73657	3.50537	-1.48388	3.87131	-1.45114	3.39246			-0.449		0.225			-0.008				0	0	0	0	0	0	0	0	0	0	0	0
603	1ICR	-3.16183	0.38746	-3.00735	3.94586	-2.75711	2.454	-2.43352	3.29543	-2.39608	2.42	-5.006	-3.249	-4.462	-5.3	-4.575	-5.765	-5.008	-3.922	-3.49865	-0.130928		1	1	1	1	1	1	1	1	1	0	9	1
604	1ICU	-3.27903	1.85036	-2.97066	0.46581	-2.84851	3.9759	-2.51614	4.51135	-1.7312	5.19731	-4.186	-0.405	-3.402	-4.622	-3.596	-5.348	-3.515	-3.439	-3.90355	-2.09793		1	0	1	1	1	1	1	1	1	0	8	1
605	1ICV	-2.90232	2.58373	-2.71959	0.441355	-2.51505	3.90419	-2.20013	4.78945	-2.14548	3.16422	-4.829	-2.339	-3.596	-5.148	-3.85	-5.671	-2.842	-3.138	-3.33282	-3.31775		0	0	0	0	0	0	0	0	0	0	0	0
606	1IE3	-1.33293	2.08181	-1.20922	1.87891	-1.11394	1.46281	-1.10873	3.24688	-1.1031	2.60752	-1.929	-0.416	-1.596	-2.038	-1.962	-2.371	-2.188	-1.437	-1.52613	-0.24779		0	0	0	0	0	0	0	0	0	0	0	0
607	1IE8	-7.26901	1.1832	-6.63627	0.75287	-6.42184	1.65716	-6.28539	1.29489	-6.18732	2.07498	-3.575	-3.833	-2.69	-3.965	-3.124	-3.949	-3.308	-2.991	-0.410592			0	0	0	0	0	0	0	0	0	0	0	0
608	1IE9	-8.8657	1.01041	-7.82162	1.62085	-7.57656	0.721278	-6.8478	1.65495	-6.7595	2.22113	-3.804	-2.473	-2.719	-4.06	-2.689	-3.798	-3.36	-3.141	-1.24613			0	0	0	0	0	0	0	0	0	0	0	0
609	1IF4	-7.18612	0.653749	-4.76739	4.57377	-4.6433	4.35934	-3.87041	7.89811	-2.31048	5.86845	-6.976	-4.937	-3.81	-7.719	-4.439	-6.611	-4.843	-4.062	-3.92126	-3.13127		0	0	0	1	0	0	0	0	0	0	1	1
610	1IF5	-7.02326	1.82529	-6.11193	0.821441	-4.74166	4.02708	-4.22822	6.11942	-3.94586	7.68111	-7.366	-6.179	-4.553	-7.066	-6.044	-6.684	-5.65	-4.464	-6.73696	-3.21516		1	0	0	1	0	0	0	0	0	0	2	1
611	1IF6	-5.85742	0.937187	-4.52729	4.33726	-4.50128	4.13948	-3.957	5.56117	-3.86642	4.83322	-7.411	-5.339	-4.539	-7.68	-5.586	-6.925	-4.404	-4.64	-5.0441	-4.19738		1	0	0	1	0	1	0	0	0	0	3	1
612	1IF7	-7.753	0.865054	-6.5909	4.05062	-6.24393	9.68619	-5.82464	4.27929	-5.3693	3.07144	-5.761	-5.962	-4.079	-6.958	-4.692	-8.238	-5.984	-4.314	-3.9072	-1.27636		0	0	0	0	0	1	0	0	0	0	1	1
613	1IF8	-8.71542	2.23444	-7.94602	3.83335	-6.28329	1.24085	-4.91548	7.05127	-4.84315	9.72859	-7.621	-6.023	-5.402	-7.082	-4.531	-8.007	-4.744	-5.843	-4.96732	-6.00173		0	0	0	0	0	0	0	0	0	0	0	0
614	1IF9	-9.71787	2.59201	-8.87623	5.00842	-8.43588	3.74451	-7.59043	5.11179	-6.82975	1.13449	-6.719	-5.007	-5.214	-7.405	-6.262	-8.385	-4.928	-5.215	-3.14691	-1.96826		0	0	0	0	0	0	0	0	0	0	0	0
615	1IGW	-3.73097	2.72014	-3.33374	3.00268	-2.89321	2.20751	-2.77271	2.48466	-2.12127	0.774558		1.828	-0.651	-1.084	-0.481		-0.177	-0.433				0	0	0	0	0	0	0	0	0	0	0	0
616	1IKT	-3.5023	2.60356	-3.42455	2.07465	-3.2534	2.72247	-3.19845	7.17078	-3.1521	1.96615	-4.811	-3.489	-2.804	-5.332	-3.7	-4.385	-4.179	-3.144	-1.94327	-2.90223		1	1	0	1	1	1	1	0	0	0	6	1
617	1IQE	-4.25866	1.53125	-3.78956	4.58543	-3.49742	0.989224	-3.36128	6.36223	-2.92195	8.52676	-3.071	-3.722	-2.461	-3.501	-2.522	-3.418	-2.932	-2.919	-3.37334	-1.68976		0	0	0	0	0	0	0	0	0	0	0	0
618	1IQG	-4.05369	0.853132	-3.83012	0.487599	-3.48552	9.69293	-2.81672	4.92413	-2.51032	11.1381	-4.626	-3.142	-3.6	-3.883	-3.96	-4.03	-3.446	-3.161	-2.26243	-1.89331		1	0	0	0	1	1	0	0	0	0	3	1
619	1IQI	-5.17183	1.25514	-4.02988	1.20063	-3.73878	9.09577	-3.62397	9.65833	-3.55371	10.6212	-2.344	-3.768	-2.525	-3.596	-2.648	-4.225	-2.15	-2.148	-2.91558	-2.19488		0	0	0	0	0	0	0	0	0	0	0	0
620	1IQL	-5.54137	0.874279	-4.93963	9.17182	-3.85539	5.13833	-3.68407	5.39765	-3.68162	11.1553	-4.085	-3.891	-2.894	-4.221	-2.479	-3.381	-3.736	-3.509	-3.51286	-1.47515		0	0	0	0	0	0	0	0	0	0	0	0
621	1IQM	-5.57755	1.15824	-5.16916	0.764477	-4.90481	2.17416	-4.5622	9.29027	-4.04543	4.97112	-4.524	-2.372	-3.011	-4.329	-3.182	-4.722	-2.901	-3.661	-3.87826	-1.54459		0	0	0	0	0	0	0	0	0	0	0	0
622	1IQN	-4.7461	1.02836	-4.26551	8.5526	-3.86	7.73159	-3.79218	10.0447	-3.40371	11.1779	-3.339	-3.92	-3.165	-3.981	-2.868	-4.818	-3.233	-3.42	-3.43585	-1.89365		0	0	0	0	0	1	0	0	0	0	1	1
623	1IRJ	-4.69027	2.47572	-4.43058	1.27162	-4.13106	8.79163	-3.9086	7.00945	-3.90354	6.30877	-3.155	-2.602	-3.102	-4.001	-3.632	-5.202	-3.674	-3.643	-4.55686	-3.2107		0	0	0	0	0	1	0	0	0	0	1	1
624	1ITU	-2.45621	1.0603	-2.27296	4.35921	-1.76357	3.92323	-1.52172	0.703979	-1.42734	4.59999	-2.552	-3.471	-1.541	-8.802	-1.589	-5.536	-2.163	-1.369	-4.04969	-5.53941		0	0	0	0	0	0	0	0	0	0	0	0
625	1IUD	-5.67627	0.427519	-5.45151	0.778449	-4.81721	1.34047	-4.47325	1.61222	-3.9853	1.99976	-3.462	-4.075	-3.214	-3.438	-3.326	-3.676	-4.315	-3.062	-2.82693	-1.51061		0	0	0	0	0	0	0	0	0	0	0	0
626	1IWN	-0.975893	1.81967	-0.973915	1.68282	-0.970114	1.76048	-0.942713	2.20427	-0.939797	0.769584	-6.407	-4.792	-4.137	-6.283	-5.341	-6.624	-5.785	-5.005				0	0	0	0	0	0	0	0	0	0	0	0
627	1IX7	-1.48316	0.868684	-1.46468	1.15	-1.454	1.78714	-1.33976	2.69328	-1.33502	0.541223	-3.262	-2.827	-3.107	-4.088	-2.552	-3.456	-3.861	-2.745	-1.89762	-0.690786		0	0	0	0	0	0	0	0	0	0	0	0
628	1IYD	-1.62584	2.4692	-1.48698	4.96301	-1.47181	2.60495	-1.42759	4.71317	-1.37059	1.9296	-2.73	-2.521	-1.789	-2.357	-1.912	-4.105	-1.464	-1.474	-1.65188	-0.260099		0	0	0	0	0	0	0	0	0	0	0	0
629	1IYQ	-1.92372	2.65569	-1.83643	4.98197	-1.53667	2.88874	-1.38148	1.34435	-1.31685	4.10005	-3.091	-1.087	-2.392	-3.464	-2.485	-3.208	-2.943	-1.605	-3.25725	-1.97229		0	0	0	0	0	0	0	0	0	0	0	0
630	1J41	-9.62035	1.0647	-8.81226	1.67735	-8.48238	0.79461	-6.31299	2.57418	-5.75221	8.06876	-3.036	-1.653	-3.397	-4.413	-3.764	-5.424	-3.356	-3.113	-1.82415	-2.17911		0	0	0	0	0	0	0	0	0	0	0	0
631	1J79	-6.90772	0.702141	-6.71983	3.57699	-6.2421	0.478923	-5.99603	2.98124	-5.51762	3.69742	-2.911	-0.705	-2.096	-3.808	-1.397	-3.77	-2.306	-1.523	-3.61948	-1.78505		0	0	0	0	0	0	0	0	0	0	0	0
632	1J7E	-4.34709	1.58366	-4.31934	10.2708	-4.13938	1.20786	-4.07009	4.56821	-4.03686	9.88145	-3.322	-0.757	-2.939	-3.351	-2.991	-4.507	-3.934	-2.868	-3.24178	-3.05402		0	0	0	0	0	1	0	0	0	0	1	1
633	1J8U	-5.24524	1.69263	-3.33673	0.874571	-3.17028	5.96839	-3.10218	5.87925	-2.72679	5.43366	-4.604	-3.711	-3.223	-4.382	-3.563	-5.143	-4.598	-3.066	-5.07449	-2.46475		0	0	0	0	0	0	0	0	0	0	0	0
634	1J96	-5.35798	1.0357	-5.0581	6.05945	-4.6761	0.437771	-3.34036	5.42209	-3.24096	3.31482	-2.88	-2.667	-2.746	-3.516	-3.473	-3.979	-3.216	-2.799	-3.34281	-3.0645		0	0	0	0	0	0	0	0	0	0	0	0
635	1J99	-3.81555	1.71643	-3.41917	0.536577	-3.24036	6.33138	-3.08614	3.36479	-2.56554	4.1926	-3.908	-3.339	-2.345	-3.865	-2.763	-3.708	-3.499	-2.79	-4.16692	-3.19251		1	0	0	1	0	0	0	0	1	0	3	1
636	1JCT	-3.4065	2.15361	-3.33677	1.92977	-3.12136	2.10844	-3.03857	2.36222	-2.88981	1.42826			-0.572		0.023		-0.438	-0.071				0	0	0	0	0	0	0	0	0	0	0	0
637	1JD3	-4.34338	0.391673	-4.06876	1.62943	-3.92664	0.272779	-3.59348	4.46692	-3.37055	4.16152			-3.581		-4.057			-3.857				0	0	0	0	0	0	0	0	0	0	0	0
638	1JDB	-6.24424	1.83217	-6.2043	2.40321	-5.59545	1.91098	-5.29827	1.47875	-0.449213	0.644869	-4.006	-2.64	-1.906	-3.309	-1.414	-5.727	-2.961	-2.122				0	0	0	0	0	0	0	0	0	0	0	0
639	1JDF	-3.5784	1.87301	-3.54245	1.7032	-3.38247	4.36787	-3.3734	2.25858	-2.57736	1.03329			0.303					0.427				0	0	0	0	0	0	0	0	0	0	0	0
640	1JFS	-2.85099	0.417462	-2.77742	3.54487	-2.26089	3.29136	-2.18905	5.65309	-2.1708	5.30991	-4.084	0.547	-2.968	-3.908	-3.537	-3.889	-3.433	-3.066				0	0	0	0	0	0	0	0	0	0	0	0
641	1JFT	-3.22837	1.08627	-3.01547	3.56408	-3.00706	0.554537	-2.15085	4.48151	-2.04417	4.55074	-3.378	-0.49	-3.29	-3.655	-3.471	-4.195	-4.476	-3.223				1	0	1	1	1	1	1	1	0	0	7	1
642	1JH1	-8.10874	1.60203	-7.62302	10.1225	-7.59515	9.79696	-7.16315	2.73465	-6.6647	1.24311	-3.927	-9.309	-4.993	-5.952	-3.299	-7.333	-6.222	-4.832	-1.99722	-7.66484		0	1	0	0	0	0	0	0	0	0	1	1
643	1JH9	-3.32312	0.871741	-3.15315	3.5476	-3.14629	0.419604	-2.99284	2.90639	-2.43202	3.97345	-3.051	-2.558	-3.238	-2.657	-3.921	-1.552	-3.759	-3.192				0	0	1	0	1	0	1	0	0	0	3	1
644	1JK3	-5.92692	2.37849	-5.86668	5.39746	-5.55148	6.51778	-5.49246	5.41276	-5.13748	1.45662	-3.715	-5.039	-2.836	-3.548	-2.971	-4.432	-3.045	-3.201	-4.55306	-3.2939		0	0	0	0	0	0	0	0	0	0	0	0
645	1JL0	-3.57867	1.58785	-3.53382	1.50931	-3.47902	0.806802	-3.41768	1.39387	-3.39428	0.247054			-2.163									0	0	0	0	0	0	0	0	0	0	0	0
646	1JOL	-7.00363	1.88686	-6.2804	3.30081	-5.60942	5.49285	-5.24785	9.26934	-5.07967	3.59185	-6.446	-4.791	-3.553	-5.898	-4.614	-5.229	-4.546	-3.775	-4.94823	-3.9195		0	0	0	0	0	0	0	0	0	0	0	0
647	1JOM	-9.7371	1.23642	-9.44309	0.99147	-8.18877	2.78335	-6.43281	3.40987	-5.90445	4.28119	-5.901	-6.648	-6.064	-7.16	-5.505	-8.092	-6.042	-6.273	-7.15987	-3.24047		0	0	0	0	0	0	0	0	0	0	0	0
648	1JQD	-5.74037	2.50351	-5.07577	0.763576	-4.74846	9.08005	-4.45106	8.80709	-4.39301	8.9306	-3.034	-3.411	-1.873	-3.615	-2.632	-5.041	-2.928	-2.737	-2.63962	-3.22272		0	0	0	0	0	0	0	0	0	0	0	0
649	1JQE	-4.09165	2.25225	-4.03479	9.30623	-3.84149	0.887485	-3.72992	9.40195	-3.25774	9.28833	-3.414	-3.785	-1.161	-4.056	-2.153	-4.675	-3.896	-2.306	-3.54232	-2.65606		0	0	0	1	0	1	0	0	0	0	2	1
650	1JQY	-5.03208	1.12429	-4.32996	3.30086	-4.29253	3.92184	-3.99846	5.82569	-3.94717	0.790821	-4.156	-2.965	-3.542	-3.982	-3.192	-4.527	-4.566	-2.605	-3.17739	-2.80597		0	0	0	0	0	0	0	0	0	0	0	0
651	1JSV	-5.87438	1.78787	-5.32441	0.775317	-5.09983	1.25118	-4.77038	2.29526	-4.5454	5.85198	-5.113	-3.012	-4.68	-5.522	-4.835	-5.405	-5.655	-5.002	-2.14656	-3.30316		0	0	0	0	0	0	0	0	0	0	0	0
652	1JTQ	-7.94814	2.42685	-7.71177	3.48594	-7.53407	3.34284	-7.42375	4.14364	-6.77372	1.09583	-7.042	-7.378	-5.767	-6.633	-6.394	-8.129	-8.168	-6.999	-6.00926	-0.666751		0	0	0	0	0	1	1	0	0	0	2	1
653	1JTV	-6.23729	0.519188	-5.76349	6.21148	-3.98001	4.12153	-3.8521	7.29642	-3.6432	6.54138	-3.665	-1.287	-3.699	-4.628	-3.885	-4.831	-5.008	-3.89	-2.38124	-3.36026		0	0	0	0	0	0	0	0	0	0	0	0
654	1JUT	-8.67674	1.36017	-7.5552	2.72137	-7.43666	0.84154	-6.7611	2.92324	-6.42912	2.50806	-7.333	-6.109	-5.813	-6.929	-6.326	-6.465	-7.647	-4.639	-4.8945	-1.61542		0	0	0	0	0	0	0	0	0	0	0	0
655	1JUY	-0.422887	2.80262	-0.344436	3.41903	-0.306578	5.03938	-0.22744	3.63106	-0.00982981	1.1493	-4.754	0.14	-1.194	-1.471	-1.227	-5.628	-2.993	-1.84	-0.0929956	-0.455945		0	0	0	0	0	0	0	0	0	0	0	0
656	1JVP	-6.59618	0.402314	-6.52544	6.20958	-5.9043	2.5885	-5.27687	3.82812	-4.91054	3.83293	-5.434	-3.108	-4.336	-5.424	-4.731	-5.062	-5.155	-4.747	-1.8176	-0.0792932		0	0	0	0	0	0	0	0	0	0	0	0
657	1JVX	-4.78377	1.29023	-4.16319	1.12298	-4.11509	5.30024	-4.04991	3.10811	-3.95196	5.91935	-3.516	-3.622	-2.856	-3.25	-3.354	-3.645	-3.169	-3.18	-4.08693	0.084387		0	0	0	0	0	0	0	0	0	0	0	0
658	1JVY	-6.60567	0.552433	-5.5611	6.40027	-5.38449	5.75653	-5.06109	2.76733	-4.75867	2.79104	-3.45	-3.644	-2.608	-3.581	-3.141	-3.31	-3.954	-3.057	-2.83654	-2.21316		0	0	0	0	0	0	0	0	0	0	0	0
659	1JWT	-3.23101	1.75412	-3.2014	3.07548	-2.95178	1.49319	-2.83684	9.36491	-2.7775	3.29938	-2.518	-3.431	-3.356	-3.586	-2.364	-4.576	-3.251	-2.679	-3.51081	-2.88846		0	1	1	1	0	1	1	0	1	0	6	1
660	1JYX	-3.36307	1.7955	-3.32218	0.738642	-3.08701	2.53125	-2.07881	4.28423	-2.02049	6.39997	-2.872	-3.853	-2.283	-3.188	-3.118	-4.252	-2.514	-2.892	-3.96506	-4.59446		0	1	0	0	0	1	0	0	1	1	4	1
661	1JZ6	-2.99626	0.965687	-2.96978	3.97119	-2.88997	0.691741	-2.78549	4.03376	-2.69149	3.9269	-2.273	-2.3	-2.893	-3.054	-3.097	-3.005	-1.273	-1.734	-3.80119			0	0	0	0	0	0	0	0	0	0	0	0
662	1K21	-5.17073	1.07614	-5.02755	4.57145	-4.32216	4.0652	-3.72269	4.44547	-3.44181	5.45312	-3.474	-4.615	-2.815	-3.717	-2.998	-4.009	-3.275	-3.315	-4.26176	-3.18549		0	0	0	0	0	0	0	0	0	0	0	0
663	1K22	-4.03583	1.45376	-2.91769	3.64079	-2.91108	0.731544	-2.90336	5.50148	-2.67357	2.90328	-3.108	-3.706	-2.389	-3.604	-2.168	-3.691	-2.895	-2.249	-3.60112	-2.18053		0	0	0	0	0	0	0	0	0	0	0	0
664	1K27	-6.76163	0.63175	-6.20678	1.94263	-6.19649	2.14305	-4.9271	3.25823	-3.82926	3.55725	-3.827	-5.264	-3.674	-3.743	-3.741	-4.527	-3.693	-3.863	-3.74293	-3.13164		0	0	0	0	0	0	0	0	0	0	0	0
665	1K3C	-6.64662	1.87879	-6.37652	0.697283	-6.1357	3.82674	-6.11863	5.28799	-6.0211	5.33246	-3.27	-2.433	-1.853	-6.295	-1.805	-5.574	-2.767	-2.679	-1.58646	-2.88164		0	0	0	0	0	0	0	0	0	0	0	0
666	1K3L	-3.93285	1.80429	-3.68708	1.33433	-3.37507	6.76163	-3.35556	5.50598	-3.19136	8.69358	-4.617	-2.214	-2.56	-3.899	-2.922	-4.014	-3.463	-3.045	-3.62321	-3.10164		1	0	0	1	0	1	0	0	0	0	3	1
667	1K3Y	-3.81142	1.43233	-3.65434	1.10886	-3.41435	6.26198	-3.32325	5.09554	-3.1127	6.79503	-4.276	-0.945	-1.791	-3.064	-2.908	-2.834	-3.366	-2.633	0.42994	-1.24698		1	0	0	0	0	0	0	0	0	0	1	1
668	1K5Q	-3.20798	1.63153	-3.12288	2.37853	-3.09348	0.560255	-2.66451	3.86872	-2.22679	3.58926	-3.491	0.15	-3.073	-3.432	-3.58	-3.328	-2.11	-3.899	-0.508312	12.0809		1	0	0	1	1	1	0	1	0	0	5	1
669	1K5S	-3.31782	0.931473	-3.20418	2.85515	-3.17796	0.8373	-2.87396	4.11745	-2.81322	1.98125	-2.726	0.61	-2.9	-2.972	-3.401	-3.052	-0.745	-3.227	4.82151			0	0	0	0	1	0	0	1	0	0	2	1
670	1K74	-8.26756	1.79161	-7.56956	1.99991	-7.55085	8.25461	-7.53809	8.9223	-7.2454	1.1162	-4.597	-4.015	-2.545	-5.602	-3.213	-4.761	-3.999	-3.246	-3.87348	-1.88088		0	0	0	0	0	0	0	0	0	0	0	0
671	1K7D	-3.71535	0.813553	-2.97118	4.13591	-1.00778	5.53683	-0.850675	6.40057	-0.590883	6.95651	-3.109	-0.264	-1.785	-3.055	-0.895	-3.367	-1.089	-1.473	1.71276	18.7612		0	0	0	0	0	0	0	0	0	0	0	0
672	1K97	-3.81963	1.26183	-3.57608	0.4571	-3.44315	1.748	-3.35954	4.1678	-3.32651	3.65776	-1.973	-0.803	-1.275	-4.225	-1.115	-3.017	-1.361	-1.884	-1.89689			0	0	0	1	0	0	0	0	0	0	1	1
673	1K9S	-6.185	0.381905	-5.98177	2.34668	-5.85409	2.04175	-5.60629	2.81354	-5.32982	6.18806	-3.951	-1.224	-4.21	-4.532	-4.574	-5.51	-5.114	-4.368	5.22129			0	0	0	0	0	0	0	0	0	0	0	0
674	1KAE	-4.74454	0.391705	-4.44321	4.46173	-4.05507	1.5315	-3.90602	4.18829	-3.69181	4.46451	-0.965		-2.201	-3.516	-2.007	-1.612		-2.95				0	0	0	0	0	0	0	0	0	0	0	0
675	1KBQ	-6.42416	2.34341	-5.88361	3.7422	-5.6811	0.825924	-5.56791	6.36208	-5.53701	6.56886	-5.382	-5.345	-4.074	-4.997	-4.648	-5.208	-5.323	-4.301	-3.0844	-4.15257		0	0	0	0	0	0	0	0	0	0	0	0
676	1KCE	-4.65707	1.61037	-4.53112	3.60313	-4.38579	2.98074	-4.34847	2.7273	-4.16139	1.24734	-7.087	-5.915	-7.672	-6.484	-6.746	-7.241	-7.724	-5.714	-5.80962	-1.08052		1	1	1	1	1	1	1	1	1	0	9	1
677	1KDK	-8.76862	0.758462	-8.66402	2.79888	-8.56459	0.637213	-8.48146	6.31299	-7.83934	1.40498	-2.022	-0.509	-1.832	-1.011	-2.675	-1.754	-1.286	-2.742				0	0	0	0	0	0	0	0	0	0	0	0
678	1KDM	-9.14107	0.32382	-8.80822	0.302336	-8.04672	6.5467	-8.00975	2.66709	-7.54007	6.30998	-2.037	-1.153	-2.508	-2.277	-2.45	-2.309	-1.565	-2.442				0	0	0	0	0	0	0	0	0	0	0	0
679	1KE5	-7.31861	1.50873	-6.78429	0.529342	-5.69903	1.41665	-4.62679	8.15723	-3.59085	2.5244	-6.234	-4.423	-4.996	-5.876	-5.358	-6.478	-5.425	-4.92	-2.84579	-3.39487		0	0	0	0	0	0	0	0	0	0	0	0
680	1KE8	-6.81036	0.918961	-4.73795	0.557517	-4.31007	8.71152	-3.73563	8.61403	-3.44671	9.52757	-6.598	-3.763	-5.344	-6.552	-5.505	-6.304	-5.591	-5.049	-3.63156	-2.57966		0	0	0	0	0	0	0	0	0	0	0	0
681	1KE9	-6.43421	2.14511	-5.24857	8.83144	-4.55133	8.69552	-4.36781	2.65967	-3.55879	0.727999	-6.423	-2.827	-5.016	-5.766	-5.108	-5.464	-5.602	-4.819	-3.46116	-2.18223		1	0	0	0	0	0	0	0	0	0	1	1
682	1KEC	-3.18426	0.378917	-2.74749	2.3694	-2.70335	4.34281	-2.39873	4.08243	-2.03431	3.84695	0.016	0.905	-1.372	-0.613	-1.911	-0.922	0.063	-3.179				0	0	0	0	0	0	0	1	0	0	1	1
683	1KEE	-9.22746	1.76639	-9.14485	2.45529	-8.24101	2.27633	-8.06847	2.6419	-7.7767	0.749816	-4.897	-3.926	-1.207	-4.323	-2.297	-4.191	-1.933	-4.108				0	0	0	0	0	0	0	0	0	0	0	0
684	1KI0	-1.87139	2.20121	-1.71555	3.8998	-1.71426	2.06594	-1.66723	5.08582	-0.497665	1.27661	-2.515	-0.64	-2.292	-1.778	-2.151	-2.296	-1.986	-2.141	-0.991424	1.9682		0	0	0	0	0	0	0	0	0	0	0	0
685	1KJ8	-10.2318	0.925634	-10.2042	2.79177	-9.67487	0.745676	-9.67107	3.15225	-9.35863	4.18964	-2.903	-1.892	-0.921	-3.673	-1.049	-6.008	-1.852	-1.185	-3.90884	-2.13043		0	0	0	0	0	0	0	0	0	0	0	0
686	1KJI	-7.38725	2.79061	-7.14674	4.81702	-6.81945	4.29017	-6.68778	2.28087	-6.2568	4.16249	-1.395	-2.325	-0.754	-3.356	-1.366	-4.158	-2.076	-1.76	-3.326	-4.00545		0	0	0	0	0	0	0	0	0	0	0	0
687	1KJQ	-7.04408	2.39326	-6.12962	0.703538	-6.01814	4.19643	-5.89653	4.98775	-5.38096	6.02425	-3.01	-2.979	-3.483	-4.032	-2.188	-4.797	-2.89	-2.452	-4.33632	-2.7447		0	0	0	0	0	0	0	0	0	0	0	0
688	1KKB	-3.50331	1.09323	-3.47267	6.94971	-3.36106	0.752584	-3.10225	6.88661	-3.05657	6.5779	-4.011	-1.221	-2.236	-5.302	-2.792	-5.115	-3.408	-2.434				1	0	0	1	0	1	1	0	0	0	4	1
689	1KLI	-3.77777	1.64872	-3.40501	0.580582	-2.80783	2.4735	-2.67281	4.10482	-2.60707	2.11022	-2.214	0.444	-2.934	-3.24	-2.666	-2.257	-1.655	-3.042	-1.80283			0	0	0	0	0	0	0	0	0	0	0	0
690	1KMN	-3.74208	2.09211	-3.48946	1.24596	-3.42413	5.527	-3.31021	5.55799	-3.04291	4.09763	-3.256	-2.247	-2.406	-3.494	-2.263	-3.839	-3.059	-2.381	-2.41679	-1.49935		0	0	0	0	0	1	0	0	0	0	1	1
691	1KMQ	-10.3478	0.952043	-9.54766	5.29712	-9.47713	4.35328	-8.62982	4.00159	-8.52864	2.92615	-5.206	-6.884	-4.442	-6.861	-4.746	-6.603	-3.671	-4.319	-5.51721	-2.65624		0	0	0	0	0	0	0	0	0	0	0	0
692	1KNU	-5.30358	2.94629	-4.73482	8.11977	-4.69657	1.9425	-4.69341	9.10522	-4.64049	1.03578	-3.998	-4.028	-3.297	-4.096	-4.325	-4.653	-4.322	-4.372	-2.94473	-2.12002		0	0	0	0	0	0	0	0	0	0	0	0
693	1KP2	-2.91014	1.16433	-2.74911	7.86156	-2.56735	5.66475	-2.48032	7.98229	-2.47196	5.90238	-2.954	-1.974	-2.442	-3.787	-3.282	-3.247	-3.015	-2.708	-2.27563	-2.24575		0	0	0	0	0	0	0	0	0	0	0	0
694	1KQ0	-7.29355	2.47426	-6.16219	4.47065	-5.59814	1.81324	-4.99194	4.1843	-4.87955	1.23398	-2.279	-2.732	-2.778	-2.595	-3.905	-4.044	-1.648	-3.099	-0.886487			0	0	0	0	0	0	0	0	0	0	0	0
695	1KQU	-3.12138	1.37076	-2.58572	6.14055	-2.37172	4.33684	-2.15866	1.1257	-2.0311	5.83599	-3.954	-3.026	-2.76	-4.533	-3.017	-4.809	-4.205	-2.718	-3.79618	-3.88841		1	1	0	1	0	1	1	0	1	1	7	1
696	1KRU	-3.85777	1.47389	-3.82341	0.54415	-3.82204	3.95746	-3.79877	1.06714	-3.7799	3.44483	-4.221	0.399	-2.637	-4.082	-3.463	-3.877	-4.665	-3.045	-5.3326	-1.75032		1	0	0	1	0	1	1	0	1	0	5	1
697	1KRV	-2.70831	1.10891	-1.91331	7.10699	-1.90911	4.08788	-1.87077	4.24451	-1.83753	3.10592	-2.641	-2.308	-2.221	-2.884	-3.025	-2.939	-3.015	-1.882	-2.97012	-4.32883		0	0	0	0	0	0	0	0	0	0	0	0
698	1KSK	-2.33458	2.96339	-1.70439	0.843011	-1.66761	3.37947	-1.55458	4.93147	-1.44733	3.59281	-2	-1.421	-2.944	-2.459	-2.88	-2.499	-2.55	-2.731	0.0327115			0	0	0	0	0	0	0	0	0	0	0	0
699	1KSL	-2.40187	2.91047	-2.23502	0.689508	-1.96424	3.52366	-1.64628	3.34552	-1.5805	3.56576	-1.322	-0.459	-2.749	-1.926	-2.501	-2.026	-2.138	-2.413	1.84115			0	0	0	0	0	0	0	0	0	0	0	0
700	1KSN	-3.57883	2.37491	-3.43112	0.531608	-2.52985	4.98701	-2.51041	8.45134	-2.44183	7.25046	-4.305	-2.928	-3.577	-4.676	-3.408	-4.121	-3.806	-2.962	-3.89968	-1.79944		1	0	1	1	0	1	1	0	1	0	6	1
701	1KSZ	-8.29008	0.718374	-8.10306	7.52827	-8.01617	0.591271	-7.64473	1.44985	-7.53396	7.18405	-4.222	-3.691	-2.884	-5.174	-2.779	-5.394	-3.21	-3.017	-2.0104			0	0	0	0	0	0	0	0	0	0	0	0
702	1KTA	-5.79426	1.51125	-5.65548	1.09064	-5.55298	1.41966	-5.44224	2.67145	-5.29226	0.958309	-4	-0.189	-2.9	-3.12	-3.197	-3.134	-1.991	-2.792				0	0	0	0	0	0	0	0	0	0	0	0
703	1KTS	-7.59692	0.760099	-6.70759	0.59542	-5.82779	9.34135	-5.02787	4.3182	-3.84511	6.54637	-3.637	-2.694	-2.378	-4.234	-2.95	-3.246	-3.167	-2.814	-3.46738	-2.37966		0	0	0	0	0	0	0	0	0	0	0	0
704	1KTT	-6.25637	2.43529	-5.50597	2.0629	-5.31629	8.69435	-4.65988	0.865336	-4.00828	8.57889	-4.169	-4.388	-2.853	-5.543	-3.269	-4.036	-3.95	-3.118	-4.3487	-1.89054		0	0	0	0	0	0	0	0	0	0	0	0
705	1KV1	-6.42063	1.08464	-5.64384	0.997772	-4.76828	8.03425	-4.08223	3.83873	-4.07292	7.1095	-4.352	-3.875	-3.24	-3.959	-4.553	-3.952	-3.278	-4.254	-2.67581	-1.85124		0	0	0	0	0	0	0	0	0	0	0	0
706	1KV2	-10.1668	0.931445	-9.59221	0.891452	-5.98375	4.39465	-4.38354	9.74303	-4.23973	10.2959	-5.232	-4.26	-4.1	-5.156	-4.92	-4.769	-4.733	-4.628	-2.3303	-2.21594		0	0	0	0	0	0	0	0	0	0	0	0
707	1KW0	-4.24668	0.96172	-4.08757	0.439985	-4.07245	5.75176	-3.68583	6.05378	-3.4741	5.9173	-3.322	-3.109	-3.195	-4.855	-3.37	-4.444	-3.345	-3.2	-2.72702	-1.97837		0	0	0	1	0	1	0	0	0	0	2	1
708	1KWQ	-10.4308	1.1188	-10.112	1.82717	-8.97462	0.756379	-7.21729	1.46516	-6.8823	1.8764	-8.818	-4.565	-4.997	-8.625	-5.665	-8.091	-4.232	-4.632	-4.33509	-4.01274		0	0	0	0	0	0	0	0	0	0	0	0
709	1KWR	-9.18484	2.6903	-8.17265	0.886134	-6.73555	3.35796	-4.92809	3.81345	-3.65386	4.92616	-8.175	-6.393	-4.459	-8.118	-4.47	-8.057	-5.304	-5.15	-5.0159	-2.93269		0	0	0	0	0	0	0	0	0	0	0	0
710	1KXG	-6.45833	1.5997	-6.39149	2.78896	-6.15468	0.786163	-6.03197	3.15356	-5.83147	3.82161	0.847	-0.735	-0.429	0.183	-0.098	0.259	1.463	0.056				0	0	0	0	0	0	0	0	0	0	0	0
711	1KYE	-4.87739	1.5656	-4.62867	3.31117	-4.00287	0.799851	-3.71653	5.11751	-3.11915	7.96501	-2.487	-3.58	-3.505	-3.97	-3.558	-4.335	-2.381	-2.899	-3.18187	-2.11753		0	0	0	0	0	0	0	0	0	0	0	0
712	1KZJ	-1.92653	1.87185	-1.86664	1.49317	-1.76411	5.51538	-1.70714	3.83351	-1.56305	7.45302	-1.899	-1.19	-1.412	-1.777	-2.098	-2.255	-2.833	-1.95	-0.657178	1.24269		0	0	0	0	0	0	0	0	0	0	0	0
713	1L2E	-2.67862	0.463001	-2.54475	3.72895	-2.47212	1.68217	-2.44059	1.9402	-2.06001	3.92411	-4.875	-2.371	-3.719	-4.66	-3.78	-4.715	-3.024	-3.676	-3.59161	-1.29379		0	0	0	0	0	0	0	0	0	0	0	0
714	1L2I	-8.37502	0.730542	-8.12275	0.848914	-7.89933	0.512047	-7.64959	1.03909	-7.42185	1.42081	-5.3	-3.525	-3.375	-5.157	-3.452	-5.277	-4.359	-3.537	-1.07138			0	0	0	0	0	0	0	0	0	0	0	0
715	1L2J	-7.92218	1.04069	-7.82989	0.749959	-7.57536	0.695237	-7.53973	0.934205	-7.25119	1.02295	-5.504	-5.269	-2.636	-4.602	-3.276	-5.075	-4.117	-2.955	-3.50847			0	0	0	0	0	0	0	0	0	0	0	0
716	1L2S	-2.93079	1.86761	-2.91135	3.04558	-2.88206	0.912513	-2.84676	5.71493	-2.79854	4.64171	-3.151	-3.095	-3.018	-2.641	-3.559	-3.64	-3.552	-3.802	-1.3927	-0.140866		0	0	0	0	0	0	0	0	0	0	0	0
717	1L5J	-3.55786	0.700183	-3.45788	0.305933	-3.37757	3.42629	-3.36165	3.46307	-3.04169	2.71655			-0.997									0	0	0	0	0	0	0	0	0	0	0	0
718	1L6S	-3.16636	1.43058	-2.88511	1.80041	-2.31559	3.22614	-2.28506	1.32457	-2.13861	3.12254			-0.533		0.119			0.065				0	0	0	0	0	0	0	0	0	0	0	0
719	1L6Y	-3.48544	1.62244	-3.1117	3.53982	-3.06705	5.7525	-3.06038	3.58594	-3.05014	1.35139	-3.557	0.385	-1.644	-3.995	-1.636	-4.351	-2.289	-1.573				1	0	0	1	0	1	0	0	0	0	3	1
720	1L8G	-7.24736	2.14897	-6.46553	2.2012	-6.44527	2.01364	-6.31683	0.365063	-5.7136	2.24022	-4.838	-4.601	-3.937	-4.769	-4.248	-5.322	-5.18	-4.063	-3.8215	-1.91625		0	0	0	0	0	0	0	0	0	0	0	0
721	1LBK	-2.39911	2.32731	-2.37518	0.738057	-2.10901	4.76987	-1.83553	4.96456	-1.77511	5.08569	-4.084	-2.425	-3.829	-4.32	-3.719	-4.774	-4.084	-3.495	-3.88217	-2.29992		0	0	0	0	0	0	0	0	0	0	0	0
722	1LD7	-8.58906	1.66546	-8.12855	4.81737	-7.31917	0.989044	-6.82793	10.1266	-6.48419	9.73713	-5.279	-3.433	-3.442	-5.639	-3.226	-3.432	-2.534	-3.837	-3.15123	-1.47272		0	0	0	0	0	0	0	0	0	0	0	0
723	1LD8	-8.20805	0.73625	-7.23078	4.43709	-6.23248	7.31606	-5.56907	8.68948	-5.56647	11.1852	-5.335	-2.948	-3.135	-3.732	-2.562	-3.54	-2.771	-2.483	-2.65268	-0.427337		0	0	0	0	0	0	0	0	0	0	0	0
724	1LHO	-9.46898	0.589155	-8.64151	0.41404	-8.61345	1.28884	-8.60635	2.79876	-7.93675	2.86265	-2.402	-1.949	-3.33	-4.085	-4.384	-2.918	-3.835	-5.03				0	0	0	0	0	0	0	0	0	0	0	0
725	1LHU	-9.05112	0.424934	-8.46593	6.69865	-8.4297	6.76203	-7.68769	6.33049	-7.6816	2.69774	-4.46	1.607	-4.844	-4.703	-5.826	-3.967	-3.112	-4.238				0	0	0	0	0	0	0	0	0	0	0	0
726	1LHW	-7.97145	0.735001	-5.93313	6.6056	-5.90218	6.45401	-5.74561	5.20243	-5.49934	4.76751	-5.088	-4.256	-4.217	-4.1	-5.323	-3.166	-0.308	-1.62	-1.6535			0	0	0	0	0	0	0	0	0	0	0	0
727	1LI4	-4.38539	2.26725	-4.05408	1.48631	-4.05194	6.40565	-3.99689	11.64	-3.57814	11.6226	-4.323	-3.062	-3.369	-4.977	-3.649	-4.991	-2.652	-3.121	-1.14358	-1.59491		1	0	0	1	0	1	0	0	0	0	3	1
728	1LJT	-6.10828	1.28909	-5.81774	0.472346	-5.70466	1.54177	-4.9745	7.35911	-4.80868	2.18596	-5.97	-5.515	-3.423	-5.897	-4.219	-4.809	-4.416	-5.14	-3.95948	-2.79453		0	0	0	0	0	0	0	0	0	0	0	0
729	1LL9	-2.80905	2.3855	-2.62384	6.25594	-2.62375	5.8282	-2.58156	4.12848	-2.40973	1.72921	-2.566	-2.37	-1.498	-2.858	-1.713	-2.433	-2.299	-1.39	-2.9036	-1.84444		0	0	0	0	0	0	0	0	0	0	0	0
730	1LLB	-3.11472	2.25147	-3.1139	6.92132	-2.86975	4.16945	-2.86401	7.84286	-2.48279	1.68623	-2.485	-2.778	-1.567	-3.69	-2.088	-2.186	-3.193	-2.075	-1.84016	-1.19807		0	0	0	1	0	0	1	0	0	0	2	1
731	1LO6	-3.1843	2.31343	-3.1823	0.581495	-2.39877	1.91387	-2.37775	4.06016	-2.34654	2.6033	-3.361	-0.052	-2.881	-4.094	-3.348	-4.982	-3.246	-3.216	-3.73671			1	0	0	1	1	1	1	1	1	0	7	1
732	1LPK	-7.09882	0.813935	-7.02619	0.500424	-5.59807	7.80685	-4.91377	7.8118	-4.88089	7.34023	-3.18	-3.987	-2.216	-3.574	-1.793	-3.767	-2.21	-2.494	-2.67567	-1.24398		0	0	0	0	0	0	0	0	0	0	0	0
733	1LPZ	-7.59459	0.610644	-5.40515	5.28191	-5.27491	7.19494	-5.17062	6.66263	-4.93545	6.48265	-3.38	-1.647	-2.533	-4.027	-2.914	-3.968	-2.327	-2.192	-3.79389	-2.15416		0	0	0	0	0	0	0	0	0	0	0	0
734	1LQD	-4.69578	1.92253	-4.57826	4.82981	-4.37856	5.57102	-4.29218	1.48224	-3.82705	6.97401	-3.65	-2.712	-2.477	-3.461	-2.51	-3.798	-3.304	-2.611	-3.98669	-2.60716		0	0	0	0	0	0	0	0	0	0	0	0
735	1LS6	-8.91336	0.521162	-8.15034	2.19537	-7.6537	5.00749	-7.56777	5.0058	-7.34804	4.70814	-5.126	-3.066	-1.902	-4.474	-2.797	-4.901	-3.105	-2.535				0	0	0	0	0	0	0	0	0	0	0	0
736	1LT6	-2.94888	0.303018	-2.84087	6.43297	-2.79693	3.01528	-2.71986	5.05801	-2.68264	5.33882	-3.722	-1.436	-3.06	-4.047	-2.989	-4.289	-3.995	-2.459	-3.33069	-2.13741		0	0	0	0	0	0	0	0	0	0	0	0
737	1LT8	-3.85768	1.81565	-3.70122	8.79402	-3.65537	2.03838	-3.45599	3.99352	-2.49044	1.14713	-2.841	-2.381	-1.696	-3.213	-1.367	-4.046	-0.902	-2.199				0	0	0	0	0	1	0	0	0	0	1	1
738	1LTM	-1.57806	2.37532	-1.52177	1.77254	-1.46905	4.05545	-1.43511	4.08591	-0.926476	1.63045	-2.77	-2.401	-1.981	-2.645	-2.03	-3.491	-2.115	-1.912	-3.643	-1.96497		0	0	0	0	0	0	0	0	0	0	0	0
739	1LUG	-9.16958	1.09441	-7.56317	3.23309	-7.38616	0.716366	-6.72796	1.32296	-6.584	2.76255	-6.117	-5.628	-4.111	-5.532	-3.964	-5.702	-3.406	-5.036	-5.00281	0.641453		0	0	0	0	0	0	0	0	0	0	0	0
740	1LWV	-3.4455	0.400319	-3.42105	3.82341	-3.3829	2.58011	-3.30427	4.3114	-3.29328	2.92595			-2.246	-3.287	-3.254			-2.865				0	0	0	0	0	0	0	0	0	0	0	0
741	1LX6	-5.25967	0.781161	-4.77327	0.585656	-4.67989	5.26102	-4.63291	7.73416	-4.61048	6.73485	-4.014	-4.14	-2.727	-3.886	-3.51	-3.764	-4.115	-3.291	-3.94774	-1.9605		0	0	0	0	0	0	0	0	0	0	0	0
742	1M13	-7.37492	1.7915	-6.815	5.12901	-6.66379	6.54679	-6.48853	4.11939	-6.2543	1.49927	-3.852	-1.333	-3.386	-3.501	-3.796	-3.111	-3.675	-3.997	-3.11661	-3.48713		0	0	0	0	0	0	0	0	0	0	0	0
743	1M2Z	-6.41016	0.447946	-6.36441	0.981557	-6.29424	0.366922	-5.99916	7.07775	-5.99599	0.76485	-3.267	-0.306	-2.287	-3.835	-2.179	-3.565	-3.087	-2.535	0.29067			0	0	0	0	0	0	0	0	0	0	0	0
744	1M3Q	-3.72606	0.733478	-3.53268	4.57501	-3.43908	0.344753	-3.42551	3.05385	-2.98926	4.10844			-1.8		-2.171			-2.433				0	0	0	0	0	0	0	0	0	0	0	0
745	1M3U	-6.12604	1.15622	-5.57012	0.602903	-5.53187	2.12717	-5.48244	2.34011	-5.25457	2.48315	-1.67	-0.128	-2.513	-3.014	-2.49	-3.418	-1.775	-2.237				0	0	0	0	0	0	0	0	0	0	0	0
746	1M51	-4.02686	1.21266	-3.90718	6.42442	-3.84447	0.730872	-3.78118	8.75328	-3.58394	4.43541	-3.367	-1.174	-2.916	-3.662	-3.262	-3.286	-3.167	-2.687	-2.92409	-2.54919		0	0	0	0	0	0	0	0	0	0	0	0
747	1M6V	-10.9906	0.401191	-10.8568	0.389032	-10.8192	1.81224	-10.4345	2.23362	-9.84827	2.89506	-3.713	-3.026	-4.344	-7.139	-4.402	-4.774	-3.396	-4.087				0	0	0	0	0	0	0	0	0	0	0	0
748	1M9J	-5.03724	0.417267	-4.93377	4.42942	-4.28377	3.39101	-3.8906	4.64805	-3.68142	3.79201	-3.351	-0.719	-4.218	-3.808	-4.879	-4.346	-2.87	-4.663				0	0	0	0	0	0	0	0	0	0	0	0
749	1M9M	-4.30245	0.951259	-4.10046	4.54212	-3.71898	0.613297	-3.58776	4.79229	-3.14378	4.53425	-2.542	-0.599	-4.95	-3.666	-5.729	-3.707	-2.258	-4.861				0	0	1	0	1	0	0	1	0	0	3	1
750	1M9Q	-3.33281	0.655084	-3.10942	4.81102	-2.9352	0.348325	-2.40716	2.86242	-2.28674	2.48745	-1.547	0.067	-2.898	-1.296	-3.945	-2.103	-0.915	-3.322				0	0	0	0	1	0	0	1	0	0	2	1
751	1MA0	-4.01577	1.66013	-3.93983	9.02934	-3.72528	8.86028	-3.00464	1.3258	-2.82983	9.10995	-3.481	-2.692	-2.494	-3.612	-2.744	-3.761	-3.192	-2.73	-2.96273	-3.05676		0	0	0	0	0	0	0	0	0	0	0	0
752	1MD3	-3.80157	1.79439	-2.96614	7.47767	-2.67828	5.83652	-2.60106	4.71538	-1.87531	1.3414	-5.085	-2.936	-3.208	-4.936	-3.282	-4.124	-3.553	-3.602	-2.90786	-4.0338		1	0	0	1	0	1	0	0	0	1	4	1
753	1MD4	-4.24826	1.54462	-3.69349	3.79988	-3.51326	1.35496	-3.21276	5.73536	-2.66245	5.79465	-4.436	-3.723	-2.626	-3.646	-3.059	-3.843	-4.243	-2.659	-2.2642	-2.42263		1	0	0	0	0	0	1	0	0	0	2	1
754	1MDP	-5.52735	0.764371	-5.38222	0.575005	-4.71827	2.72755	-4.12434	2.98542	-4.11613	6.00393	-3.9	-3.112	-2.499	-3.159	-2.933	-3.323	-3.638	-2.699	-3.80793	-3.27555		0	0	0	0	0	0	0	0	0	0	0	0
755	1MDQ	-6.11028	0.639771	-5.65295	1.41321	-5.01291	6.58508	-4.55253	2.58988	-4.38644	5.94354	-3.636	-4.475	-3.317	-3.526	-3.713	-3.713	-4.689	-3.244	-4.82458	-3.40779		0	0	0	0	0	0	0	0	0	0	0	0
756	1MFP	-6.58623	0.648132	-6.39641	2.11712	-5.97926	0.467625	-5.93904	8.91447	-5.36385	3.18931	-5.347	-3.903	-3.473	-5.54	-3.377	-4.585	-5.036	-3.376	-4.09872	-1.04978		0	0	0	0	0	0	0	0	0	0	0	0
757	1MLW	-4.47428	1.405	-4.38637	2.65588	-4.27907	6.08776	-4.16543	5.79829	-4.15354	2.85328	-5.17	-4.723	-3.758	-5.331	-4.261	-5.52	-4.922	-3.818	-6.19695	-3.02711		1	1	0	1	0	1	1	0	1	0	6	1
758	1MLY	-5.55013	1.53434	-4.84141	4.02155	-4.82444	1.10128	-4.76634	3.24815	-4.39926	9.08124	-3.902	-5.314	-3.43	-4.048	-3.841	-4.174	-4.297	-3.714	-3.4219	-3.06748		0	0	0	0	0	0	0	0	0	0	0	0
759	1MMK	-4.29002	0.468203	-3.84346	6.2748	-3.79216	6.12846	-3.59546	1.96243	-3.3404	5.80751	-4.41	-3.104	-3.194	-5.028	-3.585	-4.818	-4.055	-3.471	-3.04344			1	0	0	1	0	1	0	0	0	0	3	1
760	1MMR	-6.65004	0.778952	-5.12703	4.07307	-5.00885	4.48995	-4.84694	5.60831	-4.22095	6.77332	-4.414	-4.222	-3.212	-5.293	-3.323	-5.062	-4.461	-3.048	-4.46516	-4.21737		0	0	0	0	0	0	0	0	0	0	0	0
761	1MMT	-4.21829	1.39937	-3.84725	0.555868	-3.81898	5.76614	-3.77956	6.32016	-3.63296	1.6548	-3.24	-2.322	-3.088	-4.556	-3.15	-4.131	-1.809	-3.47	-3.27963			0	0	0	1	0	1	0	0	0	0	2	1
762	1MPD	-5.10993	0.826549	-5.04257	6.49038	-4.89005	0.75672	-4.64292	2.60195	-4.63468	5.79632	-3.439	-4.565	-2.891	-3.306	-3.302	-3.681	-3.02	-3.12	-3.7258	-3.64254		0	0	0	0	0	0	0	0	0	0	0	0
763	1MRQ	-6.02454	0.418173	-5.20207	0.322437	-4.48648	7.02774	-4.39504	6.51319	-4.39318	3.04503	-3.506	-3.166	-2.988	-3.78	-3.538	-4.368	-2.904	-3.226	-3.68808	-3.46595		0	0	0	0	0	0	0	0	0	0	0	0
764	1MSV	-3.50595	1.58038	-3.091	0.426297	-3.08152	1.83701	-3.07607	1.64229	-3.06685	0.864353			-0.783					-1.928				0	0	0	0	0	0	0	0	0	0	0	0
765	1MU6	-6.31864	1.87787	-5.96922	1.63273	-5.71197	7.93858	-4.90473	4.63859	-4.74654	7.9036	-4.115	-4.286	-2.652	-3.757	-3.143	-3.635	-3.281	-2.954	-4.62563	-1.38649		0	0	0	0	0	0	0	0	0	0	0	0
766	1MUO	-3.69079	2.62383	-3.63766	5.03156	-3.37173	2.63149	-3.36176	4.32416	-3.21653	1.10669	-4.075	-3.735	-4.193	-4.506	-4.354	-4.898	-4.225	-4.489	-4.39407	-2.7049		1	1	1	1	1	1	1	1	1	0	9	1
767	1MV9	-5.27743	1.59312	-5.24369	4.37826	-5.10854	2.34628	-5.09748	4.5661	-4.26293	1.40473	-4.476	-4.592	-2.68	-4.784	-2.919	-4.522	-3.546	-2.875	-2.04371			0	0	0	0	0	0	0	0	0	0	0	0
768	1MVC	-8.82282	0.710534	-7.92965	0.46022	-7.83554	0.812475	-7.65031	2.61741	-7.60291	2.34919	-3.686	-5.285	-2.819	-4.529	-3.465	-4.003	-3.401	-3.516				0	0	0	0	0	0	0	0	0	0	0	0
769	1MX1	-5.06529	2.70237	-5.04167	4.96969	-5.03088	3.1907	-4.94686	5.4174	-4.81886	0.538971	-4.691	-1.911	-3.496	-3.69	-3.859	-4.912	-4.577	-3.932				0	0	0	0	0	0	0	0	0	0	0	0
770	1MZC	-8.03367	1.39991	-7.77688	0.938993	-7.38875	3.72534	-5.67128	8.7111	-5.54692	7.16155	-4.46	-3.168	-2.633	-4.402	-2.98	-3.36	-3.487	-2.775	-3.66714	-1.94187		0	0	0	0	0	0	0	0	0	0	0	0
771	1MZE	-5.15253	1.38682	-4.71455	1.99114	-4.6614	2.26197	-4.63806	2.23882	-4.23491	0.970252	-2.787	-2.48	-2.276	-3.289	-2.686	-3.372	-1.73	-2.677	-3.28249			0	0	0	0	0	0	0	0	0	0	0	0
772	1MZF	-3.93769	1.65402	-3.65638	0.861814	-3.61586	3.95419	-3.58254	2.86311	-3.49013	2.35033	-2.768	-1.797	-2.13	-2.295	-2.059	-1.673	-1.178	-1.755	-3.80929			0	0	0	0	0	0	0	0	0	0	0	0
773	1MZN	-7.72623	0.44796	-7.51532	0.73704	-7.26386	0.758165	-7.24516	0.569493	-7.07372	0.523099	-4.447	-3.385	-2.615	-4.141	-3.31	-3.866	-3.295	-3.427				0	0	0	0	0	0	0	0	0	0	0	0
774	1VJ9	-3.92948	1.03852	-3.6476	7.50343	-3.488	5.9497	-3.38476	8.39209	-3.32067	6.64448	-3.134	-1.163	-3.315	-4.263	-3.371	-3.851	-2.825	-3.015	-2.92508	-0.669541		0	0	0	1	0	1	0	0	0	0	2	1
775	1VJA	-4.42436	1.77241	-3.56045	3.49033	-3.44688	4.96233	-2.92978	4.76496	-2.09351	1.30398	-4.392	-4.152	-4.603	-4.941	-4.252	-5.502	-3.313	-3.701	-1.95036	-2.33578		1	0	1	1	0	1	0	0	0	0	4	1
776	1VJY	-7.91115	0.488039	-7.65049	0.323784	-7.55403	6.87512	-7.22369	6.66147	-7.01484	3.85973	-6.004	-4.591	-4.434	-6.454	-4.639	-6.085	-6.288	-4.659	-3.20885	-3.7752		0	0	0	0	0	0	0	0	0	0	0	0
777	1VKG	-8.44482	0.825703	-8.3008	0.46775	-7.14105	6.92089	-7.11323	9.35337	-6.9719	8.18568	-4.409	-4.339	-2.654	-7.063	-2.723	-3.863	-3.993	-2.86	-5.01653	-4.63491		0	0	0	0	0	0	0	0	0	0	0	0
778	1WET	-2.85466	0.698586	-2.82309	0.457108	-2.81748	3.15165	-2.59605	3.62067	-2.31482	5.45738	-4.711	-2.549	-3.146	-4.328	-3.628	-4.303	-4.002	-3.277				0	0	0	0	0	0	0	0	0	0	0	0
779	1WM0	-6.88093	1.32702	-6.56016	8.92506	-6.09694	0.77604	-5.39428	9.75115	-5.38339	3.29128	-5.688	-5.471	-3.699	-5.725	-4.341	-6.053	-5.583	-4.135	-5.14997	9.1909		0	0	0	0	0	0	0	0	0	0	0	0
780	1WRK	-9.79133	1.46869	-9.58399	1.30441	-8.66082	1.10077	-8.46716	0.819212	-5.73521	2.01453	-7.12	-6.189	-6.715	-8.258	-7.719	-8.348	-8.454	-7.004	-1.7056	-0.462064		0	0	0	0	0	0	0	0	0	0	0	0
781	1WRL	-9.76156	1.33641	-9.20956	0.667411	-9.09451	1.73725	-9.0034	2.47636	-8.96209	1.54967	-7.507	-7.665	-6.197	-6.72	-6.653	-7.323	-7.968	-6.785		-1.92891		0	0	0	0	0	0	0	0	0	0	0	0
782	1WSS	-3.22121	1.73728	-3.07136	1.72598	-3.0504	7.72502	-2.8178	7.2311	-2.48366	6.97391	-3.519	-2.204	-3.07	-3.333	-3.222	-3.977	-2.859	-3.277	-3.94064	-1.83894		1	0	0	1	1	1	0	1	1	0	6	1
783	1WSV	-4.24464	1.4214	-4.10848	0.783013	-3.72581	4.74845	-3.61316	4.62684	-3.60247	9.08738	-5.387	-3.508	-3.27	-5.872	-4.181	-5.028	-5.383	-4.269	-3.7096	-4.40194		1	0	0	1	1	1	1	1	0	1	7	1
784	1WU1	-5.4751	1.06002	-5.22763	0.463767	-4.29906	8.77363	-3.59227	4.83836	-3.39469	7.47992	-3.877	-4.125	-3.253	-4.127	-2.944	-3.629	-3.527	-2.956	-2.53437	-1.69516		0	0	0	0	0	0	0	0	0	0	0	0
785	1WUN	-0.485501	2.27815	-0.463049	7.96801	-0.423859	7.42311	-0.360904	1.57453	-0.350145	5.48704	-4.261	-2.396	-2.931	-3.882	-3.318	-4.576	-3.581	-3.163	-3.31454	-2.50463		0	0	0	0	0	0	0	0	0	0	0	0
786	1WVX	-8.28034	2.50978	-7.93715	0.41243	-7.56182	4.88269	-7.324	5.79161	-7.19003	5.0317	-5.662	-6.201	-4.757	-5.052	-5.217	-7.274	-6.396	-4.85	-4.39363	-4.24256		0	0	0	0	0	0	0	0	0	0	0	0
787	1WVY	-7.98866	1.08414	-7.92148	0.984955	-5.07332	6.0997	-4.94425	5.15735	-4.80308	4.456	-5.857	-3.859	-4.855	-5.378	-5.073	-5.359	-6.647	-4.96	-5.18364	-3.81827		0	0	0	0	0	0	0	0	0	0	0	0
788	1X2H	-3.93154	1.44142	-3.66676	2.89472	-3.56437	4.75161	-3.4387	5.54416	-3.27153	6.59237	-4.156	-3.615	-3.133	-3.988	-3.71	-3.407	-2.765	-3.21	-3.02858	-3.19329		1	0	0	1	0	0	0	0	0	0	2	1
789	1X76	-5.98351	1.21643	-5.79096	2.79927	-5.70707	0.257132	-5.55137	0.728101	-4.74627	7.02903	-5.74	-1.552	-3.68	-6.087	-4.237	-6.344	-5.085	-4.615				0	0	0	1	0	1	0	0	0	0	2	1
790	1X78	-6.18401	0.358945	-5.9206	3.01994	-5.86765	7.13013	-5.57741	1.19116	-5.28338	7.24626	-5.285	-1.52	-2.743	-4.854	-3.013	-5.921	-5	-3.504				0	0	0	0	0	0	0	0	0	0	0	0
791	1X7B	-6.72902	0.51803	-6.63043	1.5779	-6.46965	2.9622	-6.39762	0.185777	-5.77502	2.92788	-5.49	-3.15	-3.738	-6.449	-4.552	-6.315	-5.41	-4.648				0	0	0	0	0	0	0	0	0	0	0	0
792	1X7J	-6.06526	0.855343	-5.79195	1.41649	-5.68343	0.347413	-5.56886	6.82892	-5.48133	2.75695	-5.63	-1.088	-3.206	-5.853	-3.835	-5.564	-4.785	-4.015				0	0	0	0	0	0	0	0	0	0	0	0
793	1X7R	-5.0642	2.68021	-4.83354	1.23318	-4.7984	0.465956	-4.76069	1.9878	-4.75809	7.1719	-5.316	-4.162	-3.451	-5.258	-3.882	-4.678	-4.584	-3.71	-8.09184			1	0	0	1	0	0	0	0	1	0	3	1
794	1X88	-4.62001	2.65984	-4.07544	1.06711	-3.94648	3.99712	-3.71336	4.10774	-3.51948	6.37674	-2.643	-2.424	-3.46	-3.754	-3.671	-3.561	-4.275	-3.484	-3.6026	-3.08677		0	0	0	0	0	0	0	0	0	0	0	0
795	1X8B	-6.6982	0.655913	-6.32872	0.476545	-6.14666	4.37051	-6.14601	7.07776	-5.95894	4.40839	-6.191	-4.657	-4.498	-6.316	-4.603	-6.502	-6.583	-4.115	-3.33882	-4.58758		0	0	0	0	0	0	0	0	0	0	0	0
796	1X97	-4.03951	1.21088	-3.93107	5.4496	-3.78451	4.98173	-3.63915	4.48534	-3.28587	4.94975	-5.232	-5.166	-2.621	-5.059	-3.582	-5.737	-4.52	-3.124	-5.43125	-3.37009		1	1	0	1	0	1	1	0	1	0	6	1
797	1X98	-2.86341	1.66461	-2.40295	3.89235	-2.2746	2.7151	-2.11305	4.66293	-1.95404	1.53654	-4.955	-3.598	-2.675	-5.517	-2.682	-5.347	-3.937	-2.738	-4.14749	-3.22515		0	0	0	0	0	0	0	0	0	0	0	0
798	1X9D	-9.5811	0.404333	-8.31329	6.4412	-7.78542	2.77506	-7.54876	2.32916	-7.01575	2.37885	-4.759	-1.398	-1.894	-3.999	-2.654	-4.359	-3.165	-1.75	-3.5196	-3.17713		0	0	0	0	0	0	0	0	0	0	0	0
799	1X9Q	-5.03063	0.518653	-5.00376	0.50154	-4.96941	0.446987	-4.22201	4.78025	-4.15427	4.84495	-3.366	-3.465	-3.307	-3.35	-3.954	-4.465	-4.104	-3.306	-2.25504	-1.41284		0	0	0	0	0	0	0	0	0	0	0	0
800	1XAP	-9.42237	2.47713	-9.24585	0.32495	-9.24428	2.75948	-9.23316	2.62139	-8.77638	2.46076	-4.837	-4.006	-3.191	-5.042	-3.13	-5.061	-5.037	-3.844	-2.8254			0	0	0	0	0	0	0	0	0	0	0	0
801	1XBC	-8.44029	1.05779	-8.32114	0.722015	-7.78955	2.89084	-7.11374	5.52148	-5.86485	1.92115	-6.405	-4.794	-5.026	-7.052	-5.163	-7.255	-5.709	-4.242	-5.7826	-3.83161		0	0	0	0	0	0	0	0	0	0	0	0
802	1XBO	-6.08477	1.28145	-4.85117	4.80012	-4.84548	0.792763	-3.56726	9.66919	-3.35437	9.87918	-4.124	-3.854	-3.39	-4.961	-3.668	-4.551	-4.46	-3.519	-3.53746	-1.934		0	0	0	0	0	0	0	0	0	0	0	0
803	1XD0	-13.3203	1.36926	-12.6945	0.696162	-9.26424	2.95674	-9.04095	10.0482	-8.91919	8.54511	-3.259	-5.332	-2.134	-3.79	-1.744	-4.007	-2.724	-1.798	-4.28244	-3.55894		0	0	0	0	0	0	0	0	0	0	0	0
804	1XD3	-1.47944	2.7709	-1.45161	4.06296	-1.41747	3.88775	-1.38634	2.10506	-1.36182	2.62454	-1.938	-0.137	-1.545	-1.616	-1.735	-1.312	-1.649	-1.485	-0.964189	-0.989902		0	0	0	0	0	0	0	0	0	0	0	0
805	1XDQ	-9.39363	0.607286	-9.02859	1.08106	-8.48595	0.521159	-8.37014	0.850818	-7.90553	1.2117	-2.087	-1.016	-3.234	-2.625	-3.331	-3.842	-1.783	-2.981	-1.7572			0	0	0	0	0	0	0	0	0	0	0	0
806	1XEY	-2.36646	1.47	-1.83833	1.09802	-1.68987	2.80993	-1.50834	2.53368	-1.3389	4.15279	-2.669	-2.132	-2.809	-2.181	-2.829	-2.957	-2.922	-2.226	-2.08393	-0.0154318		0	0	0	0	0	0	0	0	0	0	0	0
807	1XF0	-5.41245	0.503434	-5.33115	0.224144	-5.32141	6.54031	-4.55844	7.32249	-3.67051	6.45289	-5.199	-4.103	-2.878	-4.965	-3.37	-5.328	-4.366	-3.275	-0.527642	-2.45102		0	0	0	0	0	1	0	0	0	0	1	1
808	1XFG	-4.62315	0.792266	-4.42339	1.32591	-4.04479	0.625414	-3.91382	1.26492	-3.84387	1.16236	-1.513	-1.818	-0.954	-4.026	-1.418	-4.39	-1.373	-1.416	-1.36641			0	0	0	0	0	0	0	0	0	0	0	0
809	1XG3	-2.9284	1.22431	-2.50409	1.65802	-2.45616	0.461103	-2.12311	1.62612	-1.9405	2.34762	-2.721		-2.01	-1.687	-0.868	0.561		-2.127				0	0	0	0	0	0	0	0	0	0	0	0
810	1XG4	-3.62176	1.58754	-3.45033	3.10447	-3.37711	1.11558	-3.2154	3.93215	-3.05898	2.75581			-1.887	-2.915	-1.662	-3.283	-0.834	-1.365				0	0	0	0	0	0	0	0	0	0	0	0
811	1XGE	-6.31854	0.31938	-7.5407	3.54666	-7.42724	1.15242	-6.27459	1.62955	-4.25838	3.37308			-0.498									0	0	0	0	0	0	0	0	0	0	0	0
812	1XGJ	-3.48004	1.64056	-3.30892	1.58707	-3.0697	6.8505	-2.76004	8.14106	-2.75492	4.48535	-2.688	-2.124	-1.931	-3.608	-2.351	-2.866	-2.962	-1.873	-2.53535	-3.33448		0	0	0	1	0	0	0	0	0	0	1	1
813	1XH2	-6.05132	2.31027	-5.92209	3.55388	-5.84521	2.79236	-5.73829	8.06789	-5.65888	2.22778	-3.19	-3.624	-1.29	-3.507	-2.485	-2.951	-2.379	-1.926	-2.63559	-3.1299		0	0	0	0	0	0	0	0	0	0	0	0
814	1XJ7	-7.29112	0.955575	-7.00918	6.68583	-6.7312	0.469918	-6.36993	6.66407	-5.72207	0.924852	-4.705	-1.527	-3.248	-4.832	-3.834	-4.748	-4.92	-4.017				0	0	0	0	0	0	0	0	0	0	0	0
815	1XJD	-8.40169	0.222954	-7.15432	3.26643	-5.38497	6.14439	-5.1831	5.32119	-4.90955	7.42508	-7.229	-4.846	-4.655	-6.829	-4.751	-7.802	-6.682	-4.297	-4.80957	-1.72627		0	0	0	0	0	0	0	0	0	0	0	0
816	1XK4	-1.14062	2.53285	-1.07929	2.16445	-1.06075	2.79707	-1.02491	2.68421	-0.955585	1.67924	-2.325	0.058	-1.486	-1.937	-1.989	-2.2	-2.215	-2.157	1.65614	-0.110275		0	0	0	0	0	0	0	0	0	0	0	0
817	1XM4	-5.20415	2.03413	-5.13035	0.565065	-4.77684	3.73126	-4.19507	4.65546	-3.83642	7.80491	-4.787	-4.759	-3.921	-6.92	-4.442	-5.931	-5.785	-3.867	-5.43987	-7.2796		0	0	0	1	0	1	1	0	1	1	5	1
818	1XMU	-5.73136	1.14575	-5.46588	0.726761	-5.29291	5.59608	-4.64645	4.63032	-4.30673	5.86711	-5.042	-3.722	-4.028	-7.117	-4.607	-7.47	-4.859	-3.51	-8.34694	-7.24582		0	0	0	1	0	1	0	0	1	1	4	1
819	1XMY	-3.92546	2.03064	-3.81851	0.768698	-3.76478	4.78291	-3.64256	6.02574	-3.30468	4.07765	-5.017	-2.635	-3.288	-7.154	-3.965	-5.47	-5.216	-3.424	-6.07006	-9.00605		1	0	0	1	1	1	1	0	1	1	7	1
820	1XNZ	-4.96797	2.75476	-4.8316	2.28318	-4.58555	5.84575	-4.50548	3.45952	-3.86524	0.919217	-3.977	-4.923	-3.268	-4.304	-3.397	-4.495	-3.413	-3.275	-4.06252	-1.92905		0	1	0	0	0	0	0	0	0	0	1	1
821	1XO2	-7.1094	0.784831	-7.09622	6.51972	-6.97658	0.215376	-6.41166	5.41777	-6.40461	6.1152	-6.106	-4.214	-4.413	-6.312	-4.859	-6.425	-6.128	-4.541	-5.1321	5.75783		0	0	0	0	0	0	0	0	0	0	0	0
822	1XOI	-5.41363	1.10972	-5.29194	0.762229	-5.2499	3.45723	-5.05386	2.93436	-4.90985	2.34338	-3.285	-2.872	-3.167	-3.461	-3.404	-3.158	-2.512	-3.377	-2.79497	-2.40613		0	0	0	0	0	0	0	0	0	0	0	0
823	1XON	-6.30788	1.87987	-6.224	3.96471	-6.13709	3.51953	-5.54324	2.68269	-4.5724	0.405146	-5.11	-3.453	-3.844	-6.694	-4.244	-6.181	-3.513	-4.174	-3.81045	-2.34952		0	0	0	1	0	0	0	0	0	0	1	1
824	1XOQ	-5.80502	1.2449	-5.4769	4.09621	-5.19605	0.558015	-4.80508	5.20098	-4.65016	8.36904	-4.193	-3.784	-3.791	-4.438	-3.605	-4.373	-4.772	-3.542	-7.4009	-7.48741		0	0	0	0	0	0	0	0	1	1	2	1
825	1XOS	-6.28733	0.659141	-5.64626	2.90462	-5.46641	3.2654	-5.17922	5.05297	-4.87962	3.76152	-5.087	-4.466	-4.096	-7.687	-4.929	-7.862	-6.109	-4.676	-7.10979	-4.35023		0	0	0	1	0	1	0	0	1	0	3	1
826	1XOT	-6.56249	1.88779	-5.60114	3.7491	-5.58434	1.30583	-5.46587	5.11346	-5.14242	0.737169	-4.805	-1.798	-4.035	-6.07	-4.34	-5.464	-5.255	-4.213	-3.32141	-6.06923		0	0	0	0	0	0	0	0	0	0	0	0
827	1XOW	-7.61335	0.767012	-7.5295	0.874824	-7.52022	0.738063	-7.49019	0.580141	-7.27125	0.308384	-4.432	0.747	-2.524	-5.659	-2.884	-6.073	-5.326	-4.039				0	0	0	0	0	0	0	0	0	0	0	0
828	1XOZ	-14.1171	0.807544	-13.5041	0.445582	-12.3054	3.36248	-12.0496	6.21117	-11.3891	6.1466	-12.756	-8.031	-10.542	-12.704	-10.302	-11.024	-12.878	-10.162	-8.43621	-7.54162		0	0	0	0	0	0	0	0	0	0	0	0
829	1XP0	-14.0099	0.953831	-13.2375	0.770624	-11.4028	3.43843	-9.25197	6.6936	-8.4077	3.98459	-12.057	-6.846	-8.267	-10.582	-9.365	-9.953	-10.553	-9.571	-7.05083	-9.24835		0	0	0	0	0	0	0	0	0	0	0	0
830	1XP1	-8.98749	0.700293	-8.72975	0.895448	-8.5499	0.538018	-8.41812	1.9852	-8.41377	1.37985	-5.805	-6.077	-3.727	-5.676	-3.539	-5.654	-4.189	-4.187	-5.26372	-3.44805		0	0	0	0	0	0	0	0	0	0	0	0
831	1XP6	-8.21741	0.77931	-8.05899	0.978778	-7.60856	1.76135	-7.19462	5.35015	-5.45543	0.423588	-5.834	-4.932	-3.61	-6.006	-3.446	-5.841	-5.061	-4.071	-4.38236			0	0	0	0	0	0	0	0	0	0	0	0
832	1XP9	-8.68561	0.918643	-8.14179	1.15399	-6.93636	1.54607	-6.90534	2.04452	-4.08411	0.665746	-5.922	-5.256	-3.859	-5.586	-4.346	-5.894	-4.307	-4.073	-4.48787			0	0	0	0	0	0	0	0	0	0	0	0
833	1XPC	-8.63445	0.810119	-8.28386	0.765298	-7.17502	5.32094	-6.57623	1.55	-4.76174	0.614977	-5.608	-5.867	-3.43	-5.689	-4.025	-5.897	-4.676	-3.827	-3.41331			0	0	0	0	0	0	0	0	0	0	0	0
834	1XQ3	-7.22919	1.0369	-7.19457	0.557891	-7.18412	0.348159	-7.14407	0.882681	-7.0194	0.662364	-5.429	-0.109	-3.94	-5.061	-4.638	-5.217	-5.385	-4.586				0	0	0	0	0	0	0	0	0	0	0	0
835	1XQC	-9.50475	0.620203	-9.38283	0.46017	-9.19982	1.75129	-9.06575	1.71091	-8.86252	1.43329	-6.46	-5.52	-4.246	-6.313	-4.995	-6.823	-5.07	-4.474	-5.19119	-2.02373		0	0	0	0	0	0	0	0	0	0	0	0
836	1XSI	-1.23142	2.22608	-1.14922	6.35	-1.08556	1.42431	-1.0292	8.11634	-0.997278	8.92757	-1.696	-1.179	-1.539	-2.272	-1.843	-2.714	-1.878	-1.534	-2.04406	-1.27888		0	0	0	0	0	0	0	0	0	0	0	0
837	1XSK	-1.52097	2.35939	-1.36682	4.49673	-1.32492	5.60214	-1.09734	8.33028	-1.05714	1.19492	-1.887	-0.241	-1.496	-2.308	-1.732	-2.286	-1.773	-1.573	-2.34028	-2.10766		0	0	0	0	0	0	0	0	0	0	0	0
838	1XU9	-6.19089	2.39357	-5.7968	3.09524	-5.79196	1.96888	-5.73043	2.33905	-4.54489	1.23393	-3.409	-3.758	-2.573	-3.595	-3.047	-4.05	-3.625	-2.59	-2.56502	-2.01599		0	0	0	0	0	0	0	0	0	0	0	0
839	1XUC	-7.8014	1.42903	-7.33687	1.68565	-6.93905	0.537873	-6.87251	2.89031	-6.30891	4.60612	-4.191	-4.61	-2.762	-3.518	-3.186	-4.142	-2.95	-2.838	-0.595689	-1.53936		0	0	0	0	0	0	0	0	0	0	0	0
840	1XUD	-6.84987	0.879182	-6.8166	9.71536	-6.39717	4.19674	-6.05884	9.55299	-5.89163	0.682762	-4.326	-4.599	-1.948	-4.284	-3.264	-4.375	-4.078	-3.033	-2.11496	-0.0915398		0	0	0	0	0	0	0	0	0	0	0	0
841	1XUO	-8.56097	1.70049	-7.85696	4.88694	-7.29785	9.61639	-7.2961	8.55119	-7.12441	1.41634	-4.127	-5.23	-2.649	-3.561	-3.302	-4.915	-5.08	-3.389	-4.48636	-3.22649		0	0	0	0	0	0	0	0	0	0	0	0
842	1XV9	-5.64633	0.880394	-5.55632	0.407029	-5.5301	6.61806	-5.40973	6.54908	-5.38988	0.938738	-2.46	-3.351	-2.332	-3.444	-3.678	-3.671	-3.349	-3.244	-4.13217	-1.65125		0	0	0	0	0	0	0	0	0	0	0	0
843	1XVP	-5.1291	0.824238	-4.78514	5.73021	-4.64433	0.563993	-2.98906	6.65441	-2.65282	2.29985	-2.852	-1.812	-3.378	-3.454	-2.861	-2.923	-2.337	-3.426	-2.97205			0	0	0	0	0	0	0	0	0	0	0	0
844	1XW6	-2.73354	2.23922	-2.59413	7.16813	-2.53043	1.63173	-2.43416	8.10555	-2.28843	6.52633	-2.047	-3.826	-2.994	-2.897	-2.41	-2.888	-2.978	-2.452	-3.36324	-2.59916		0	0	0	0	0	0	0	0	0	0	0	0
845	1XWK	-3.43013	2.24246	-3.09936	5.43974	-2.85069	5.39004	-2.78387	6.61736	-1.97333	1.68763	-2.94	-2.742	-1.681	-3.331	-1.684	-2.62	-1.634	-1.511	-3.07567	-2.47059		0	0	0	1	0	0	0	0	0	0	1	1
846	1Y2C	-4.20698	2.67927	-4.09293	1.17085	-3.82076	0.659072	-3.75952	4.00105	-3.61124	2.80034	-4.245	-3.53	-4.038	-4.561	-4.107	-6.742	-5.643	-3.876	-6.19294	-4.58452		1	0	0	1	1	1	1	0	1	1	7	1
847	1Y2D	-3.95122	1.42979	-3.38892	7.44898	-3.34219	0.767321	-3.20337	3.6906	-3.04535	5.3019	-4.097	-2.317	-4.269	-5.375	-4.053	-5.252	-4.876	-4.11	-5.04692	-4.20569		1	0	1	1	1	1	1	1	1	1	9	1
848	1Y2E	-3.25566	0.943354	-3.02703	6.66275	-2.92909	6.74834	-2.79072	2.22185	-2.67273	4.30204	-4.258	-3.217	-4.335	-7.315	-4.605	-5.95	-5.216	-4.222	-6.49037	-3.93655		1	1	1	1	1	1	1	1	1	1	10	0
849	1Y2H	-3.9961	1.98706	-3.70168	2.72479	-3.57304	1.85768	-3.39436	4.56886	-3.33137	4.29426	-4.107	-4.088	-4.43	-6.296	-4.357	-6.034	-4.993	-3.961	-4.29522	-4.71073		1	1	1	1	1	1	1	1	1	1	10	0
850	1Y2J	-4.23255	0.528802	-4.11071	3.33365	-3.63748	6.93653	-3.39418	4.94203	-3.26021	4.0054	-4.344	-5.113	-4.321	-5.345	-4.09	-6.569	-4.698	-4.248	-2.83884	-8.46741		1	1	1	1	0	1	1	1	0	1	8	1
851	1Y4Z	0.159418	2.22463	0.292472	1.00857	0.29534	2.22396	0.318836	1.90178			-3.414	-3.862	-2.549	-3.702	-2.912	-3.419	-3.182	-2.533				0	0	0	0	0	0	0	0	0	0	0	0
852	1Y57	-6.52877	2.75807	-5.74437	1.75438	-5.58352	5.9743	-5.54197	7.23591	-5.18863	5.114	-4.723	-4.388	-3.97	-3.661	-4.658	-4.817	-4.946	-4.128	-4.93134	-4.66373		0	0	0	0	0	0	0	0	0	0	0	0
853	1Y66	-0.465439	1.50392	-0.463849	1.6359	-0.459844	1.46846	-0.457771	1.92656	-0.434333	0.47085			-2.576		-2.564			-3.276				0	0	0	0	0	0	0	0	0	0	0	0
854	1Y6A	-7.02491	1.85974	-6.99555	0.476817	-6.59519	6.31836	-6.33295	5.96878	-5.796	5.63335	-5.807	-2.794	-4.231	-5.953	-4.819	-6.689	-5.989	-3.941	-4.90928	-2.97318		0	0	0	0	0	0	0	0	0	0	0	0
855	1Y6B	-7.80412	0.712046	-7.28786	7.62525	-7.21106	2.85704	-6.91597	4.59413	-5.78797	4.80713	-6.512	-4.609	-4.152	-6.866	-4.713	-7.359	-5.448	-4.682	-5.07975	-3.6196		0	0	0	0	0	0	0	0	0	0	0	0
856	1Y6Q	-7.95453	0.356522	-7.52683	1.07204	-7.42856	1.24029	-7.03942	2.33993	-6.83428	5.84379	-4.96	-3.839	-3.306	-3.803	-3.29	-5.623		-2.926				0	0	0	0	0	0	0	0	0	0	0	0
857	1Y6R	-8.9039	0.299791	-8.4776	0.721036	-8.14921	0.734796	-8.021	0.84446	-7.78225	1.02754	-3.396	-5.383	-2.729	-4.698	-2.961	-5.346		-3.274				0	0	0	0	0	0	0	0	0	0	0	0
858	1Y8J	-3.83366	0.821823	-3.62543	0.624266	-3.57481	4.66914	-3.3263	5.47343	-3.26832	5.94145	-3.23	-1.768	-2.186	-3.519	-2.749	-3.891	-1.203	-2.81	-2.54858	-2.70823		0	0	0	0	0	1	0	0	0	0	1	1
859	1Y8Y	-6.29599	0.642488	-5.48227	2.0623	-4.98288	5.08631	-4.42222	7.06362	-3.93504	1.88327	-5.792	-4.638	-5.666	-6.012	-5.364	-6.181	-5.489	-5.551	-3.47407	-3.34083		0	0	0	0	0	0	0	0	0	0	0	0
860	1Y91	-8.01214	1.14901	-6.06604	0.681151	-5.57067	8.26143	-4.9888	8.01606	-3.85119	8.55446	-6.455	-3.956	-5.69	-4.384	-6.031	-5.553	-6.504	-5.56	-4.41415	-1.4863		0	0	0	0	0	0	0	0	0	0	0	0
861	1Y93	-0.984721	0.70506	-0.934154	2.99816	-0.88247	4.22311	-0.818857	5.64876	-0.696413	6.53617	-2.572	-1.713	-1.569	-3.192	-0.265	-1.224	1.471	-1.292	0.417244	5.59457		0	0	0	0	0	0	0	0	0	0	0	0
862	1YA3	-8.07469	1.0218	-7.97365	0.385808	-7.10377	1.04527	-6.86356	0.973575	-6.56672	7.35075	-5.07	-2.86	-2.611	-5.276	-3.912	-4.847	-4.053	-4.094				0	0	0	0	0	0	0	0	0	0	0	0
863	1YC1	-5.17682	0.435388	-4.31875	2.08974	-3.4169	5.41922	-2.89166	4.80157	-2.82271	6.57374	-3.85	-3.022	-2.995	-3.564	-3.446	-4.223	-3.809	-3.915	-4.59005	-1.46847		0	0	0	0	0	0	0	0	0	0	0	0
864	1YC3	-6.13824	0.293532	-4.79392	5.45545	-4.51639	6.55789	-4.38241	3.30974	-3.96773	5.91819	-3.742	-2.998	-3.265	-4.406	-3.053	-4.001	-3.506	-3.226	-4.36034	-2.34101		0	0	0	0	0	0	0	0	0	0	0	0
865	1YC4	-5.46201	0.419277	-5.18223	5.79966	-4.8457	3.77727	-4.83604	5.28425	-4.12216	5.08118	-3.961	-3.067	-3.042	-4.252	-3.389	-3.66	-3.463	-3.617	-3.86686	-1.75524		0	0	0	0	0	0	0	0	0	0	0	0
866	1YCI	-3.73993	1.4776	-3.17251	5.47273	-3.08404	4.94242	-3.07744	5.14931	-2.26794	1.29313	-3.145	-1.885	-1.735	-3.133	-2.117	-2.584	-1.506	-1.523	-4.12523			0	0	0	0	0	0	0	0	1	0	1	1
867	1YDA	-7.53882	1.16734	-5.66552	0.560491	-5.10653	2.87685	-4.54882	1.60797	-4.39255	2.54925	-6.513	-5.531	-4.532	-6.536	-4.357	-7.249	-4.911	-4.978	-3.38677	-1.3504		0	0	0	0	0	0	0	0	0	0	0	0
868	1YDB	-6.62896	1.72715	-6.57096	0.836652	-5.8031	0.705438	-5.05289	2.86354	-4.53896	5.29217	-5.284	-4.93	-3.999	-6.936	-4.457	-6.669	-4.995	-3.296	-3.34826	-1.65146		0	0	0	1	0	1	0	0	0	0	2	1
869	1YDD	-8.10363	1.08223	-6.46323	2.69904	-5.84534	2.42496	-5.54495	0.632849	-5.07187	3.57919	-7.001	-4.952	-4.288	-5.555	-4.98	-5.239	-5.559	-4.163	-1.65864	1.579		0	0	0	0	0	0	0	0	0	0	0	0
870	1YDK	-3.20273	1.54238	-2.83187	7.48281	-2.64987	7.50525	-2.51376	5.51126	-2.49519	1.43101	-3.093	-0.818	-2.26	-2.737	-2.683	-2.968	-3.259	-2.217	-2.30702	-2.70338		0	0	0	0	0	0	1	0	0	0	1	1
871	1YHS	-11.1221	0.431521	-8.99584	2.72428	-7.38078	6.96029	-7.32207	5.9377	-6.94537	5.62031	-6.862	-5.131	-4.441	-7.606	-5.736	-8.203	-6.719	-5.391	-5.98669	-4.12704		0	0	0	0	0	0	0	0	0	0	0	0
872	1YIM	-9.40206	1.71019	-9.23411	0.528799	-9.08672	1.4059	-8.94214	0.395548	-7.03467	1.06132	-5.829	-5.922	-3.758	-5.633	-4.309	-5.385	-4.501	-4.262	-4.41933			0	0	0	0	0	0	0	0	0	0	0	0
873	1YIN	-9.98469	1.2589	-9.60169	3.36844	-9.03503	5.2353	-8.94334	0.626207	-8.48069	5.91989	-5.85	-5.31	-3.533	-5.81	-4.11	-5.714	-4.911	-4.01	-5.31044	-2.66745		0	0	0	0	0	0	0	0	0	0	0	0
874	1YK8	-2.33959	1.86393	-2.24402	4.37629	-2.23457	4.90948	-2.22193	1.59437	-1.83304	5.0476	-3.087	-1.685	-2.283	-2.949	-2.884	-3.735	-2.335	-2.717	-3.29795	-2.89578		0	0	0	0	0	0	0	0	0	0	0	0
875	1YKI	-2.48782	0.482922	-2.24096	6.13629	-2.1973	5.05181	-2.07476	6.25078	-2.01644	6.62044	-2.593	-3.034	-2.2	-3.441	-2.768	-3.581	-3.049	-2.088	-2.1834	-0.84122		0	0	0	0	0	0	0	0	0	0	0	0
876	1YKR	-5.70791	2.32587	-5.57369	1.44557	-5.03438	2.98689	-4.40184	0.570679	-4.04551	3.82673	-4.933	-2.422	-5.197	-6.301	-5.273	-5.942	-5.723	-5.007	-3.94422	-2.37948		0	0	0	1	0	1	1	0	0	0	3	1
877	1YMX	-3.11866	2.98916	-2.82345	7.23416	-2.62088	6.08295	-2.45282	1.51949	-2.26843	7.0919	-2.859	-3.278	-2.577	-3.685	-3.258	-2.882	-3.969	-2.885	-4.05804	-2.71862		0	1	0	1	1	0	1	0	1	0	5	1
878	1YNH	-4.0294	1.43697	-3.77216	6.83474	-3.7518	0.508754	-3.70035	2.00789	-3.50233	7.22577	-0.979		-1.461	-1.85	-0.109	-1.646		-1.583				0	0	0	0	0	0	0	0	0	0	0	0
879	1YNI	-4.63823	1.41068	-4.59536	0.615084	-4.2182	1.99163	-3.85931	1.90005	-3.79732	1.49117	-0.998	-0.788	-1.079	-2.045	-1.592	-2.487		-0.999				0	0	0	0	0	0	0	0	0	0	0	0
880	1YOE	-3.92243	0.719494	-3.51089	0.638895	-3.26081	3.77422	-2.84096	3.2709	-2.30174	3.42173	-2.582	-2.293	-2.157	-5.133	-1.561	-4.746	-1.853	-1.828	-3.71014	-4.01588		0	0	0	1	0	1	0	0	0	1	3	1
881	1YOL	-6.5871	1.15819	-5.60882	10.2792	-5.38617	4.38301	-5.33591	4.57351	-5.2755	5.06156	-5.007	-4.409	-4.548	-6.721	-4.816	-6.61	-5.254	-4.5	-3.97653	-4.36333		0	0	0	1	0	1	0	0	0	0	2	1
882	1YOM	-7.34618	0.672978	-5.7849	6.06599	-5.7579	3.00722	-4.69272	6.60064	-4.59208	3.11891	-5.788	-4.312	-4.271	-4.91	-4.694	-5.592	-5.67	-4.132	-2.41931	-3.32782		0	0	0	0	0	0	0	0	0	0	0	0
883	1YOO	-2.0679	0.943397	-1.63733	2.18125	-1.62017	1.57471	-1.40332	2.25198	-1.37757	0.759614	-3.61	-1.651	-2.838	-3.462	-2.716	-3.595	-3.042	-2.474	-1.68437	-1.65007		0	0	0	0	0	0	0	0	0	0	0	0
884	1YPE	-6.06104	1.45396	-5.46147	0.484777	-5.02982	4.77428	-4.94481	4.47869	-4.25507	2.76461	-3.667	-4.093	-2.761	-2.098	-2.966	-4.303	-3.628	-2.289	-3.58976	-2.74912		0	0	0	0	0	0	0	0	0	0	0	0
885	1YPG	-4.18184	1.44839	-3.78352	0.888644	-2.76429	7.29566	-2.70366	7.27374	-2.40567	5.08299	-2.888	-3.312	-2.198	-2.992	-2.637	-3.642	-3.482	-2.516	-3.65931	-1.88599		0	0	0	0	0	0	0	0	0	0	0	0
886	1YPJ	-3.06498	0.841327	-2.98203	3.63943	-2.29692	3.97479	-2.00978	3.10833	-1.86266	5.9541	-3.082	-4.579	-2.218	-3.832	-2.777	-3.773	-3.232	-2.744	-3.57418	-2.95234		1	1	0	1	0	1	1	0	1	0	6	1
887	1YPN	-4.81622	1.72062	-4.59664	6.76686	-4.48948	1.18571	-4.47691	4.23189	-4.33085	4.27367	-3.127	-0.841	-1.379	-3.369	-2.738	-4.386	-2.114	-1.853	-3.78561	-3.13484		0	0	0	0	0	0	0	0	0	0	0	0
888	1YPQ	-0.765814	1.34957	-0.76555	1.73376	-0.675519	0.47245	-0.537185	2.50568	-0.519158	1.95574	-2.515	0.839	-2.356	-2.949	-2.285	-3.576	-2.411	-3.092				0	0	0	0	0	0	0	0	0	0	0	0
889	1YQJ	-8.19298	1.18698	-7.29648	5.80974	-6.47747	4.41549	-6.30863	8.44002	-5.07342	0.928333	-4.975	-4.248	-3.758	-4.019	-3.743	-3.655	-4.715	-3.945	-3.35552	-5.10116		0	0	0	0	0	0	0	0	0	0	0	0
890	1YRS	-5.72803	1.90644	-5.40189	0.533054	-5.09237	3.98698	-4.81282	6.50838	-4.79242	5.39827	-5.132	-2.821	-3.107	-5.116	-3.495	-5.225	-4.379	-3.254	-4.43061	-2.40391		0	0	0	0	0	0	0	0	0	0	0	0
891	1YRY	-5.31675	0.609138	-4.72626	2.96675	-4.72253	0.412039	-4.0188	3.53193	-3.76912	6.42231	-2.143	15.522	-6.029	-6.598	-5.986	-7.613	-5.243	-5.545	3.61786	18.0652		0	0	1	1	1	1	1	1	0	0	6	1
892	1YTA	-3.26633	0.904656	-3.24519	1.69717	-3.16533	3.49749	-3.03505	3.42395	-2.97177	3.05936	-3.425	-2.189	-2.642	-3.564	-3.249	-2.957	-2.289	-2.315	-3.17945	-1.57741		1	0	0	1	1	0	0	0	1	0	4	1
893	1YTV	-5.41883	0.749428	-5.3061	0.502846	-4.79596	3.25865	-4.74348	2.73228	-4.69227	2.85921	-3.094	-2.498	-2.572	-3.345	-2.869	-3.13	-3.76	-2.961	-3.5039	-1.054		0	0	0	0	0	0	0	0	0	0	0	0
894	1YVM	-4.58319	2.82518	-3.7349	1.95984	-3.28655	6.51101	-3.28484	3.0824	-2.82985	3.6682	-3.165	0.281	-3.433	-3.959	-3.907	-3.506	-2.33	-3.627	-3.22551	-3.47474		0	0	0	0	0	0	0	0	0	0	0	0
895	1YW7	-6.02856	1.13946	-5.79243	5.50324	-5.7215	3.42239	-5.70084	3.18068	-5.42882	0.94142	-3.825	-3.609	-3.631	-3.885	-4.221	-3.752	-2.595	-4.219	-2.48359	-2.92998		0	0	0	0	0	0	0	0	0	0	0	0
896	1YW8	-6.00338	0.646651	-5.99028	0.605056	-5.98409	2.46589	-5.8434	2.74113	-5.71504	1.8681	-3.023	-4.654	-3.457	-4.541	-4.346	-5.158	-4.246	-3.822	-3.26033	-2.86319		0	0	0	0	0	0	0	0	0	0	0	0
897	1YWN	-8.26071	1.27575	-8.10606	0.770398	-6.19851	6.07288	-5.8394	6.93854	-5.603	10.2146	-3.699	-4.532	-2.628	-4.307	-3.328	-4.7	-3.763	-3.337	-3.80884	-3.89692		0	0	0	0	0	0	0	0	0	0	0	0
898	1YXX	-6.01676	0.999309	-5.65298	6.66826	-5.58572	0.60088	-5.58207	6.26515	-5.57198	3.36256	-6.682	-5.312	-4.772	-7.09	-5.359	-7.008	-6.337	-5.302	-4.96932	-2.42143		1	0	0	1	0	1	1	0	0	0	4	1
899	1YY4	-7.63735	0.68515	-7.43911	0.671698	-6.7621	2.23798	-6.47	0.644623	-6.07946	7.24566	-5.561	-2.351	-3.859	-6.136	-4.473	-6.44	-5.887	-4.737				0	0	0	0	0	0	0	0	0	0	0	0
900	1YYE	-7.84949	0.237922	-7.83569	1.70798	-7.76131	1.49117	-7.1748	7.1857	-5.93486	3.1311	-6.097	-3.737	-3.493	-6.192	-4.552	-6.843	-5.47	-4.535				0	0	0	0	0	0	0	0	0	0	0	0
901	1YZ3	-6.36361	2.24682	-5.09556	1.71601	-4.56473	2.73092	-4.56008	2.54326	-4.54823	0.663049	-3.864	-3.902	-1.688	-4.732	-4.298	-4.814	-3.766	-2.233				0	0	0	0	0	0	0	0	0	0	0	0
902	1Z11	-4.71098	0.793177	-4.46261	0.373147	-4.04352	4.62467	-3.84604	0.804931	-3.147	1.23756			-3.85		-4.765			-4.562				0	0	0	0	1	0	0	0	0	0	1	1
903	1Z3N	-9.54305	0.991384	-9.19174	0.82144	-8.21369	2.86519	-8.17731	3.78291	-7.5279	5.38691	-6.887	-5.705	-5.292	-6.688	-5.174	-6.044	-6.893	-5.46	-4.35677	-3.29292		0	0	0	0	0	0	0	0	0	0	0	0
904	1Z57	-5.89933	2.18247	-5.44587	5.70837	-5.41016	4.72651	-5.13116	4.64856	-4.9772	0.496509	-5.654	-6.338	-4.076	-5.138	-4.629	-5.777	-6.73	-4.946	-3.34944			0	1	0	0	0	0	1	0	0	0	2	1
905	1Z5N	-5.98176	2.06018	-5.81192	0.491053	-5.75667	1.85312	-5.31011	0.473483	-4.99431	2.19349	-3.174	-0.898	-2.157	-4.882	-2.674	-4.321		-2.977				0	0	0	0	0	0	0	0	0	0	0	0
906	1Z5O	-8.33123	0.393588	-8.29892	0.335851	-8.19618	0.872344	-7.65244	1.08559	-6.8609	2.36817	-4.162	-1.355	-3.394	-5.899	-3.291	-5.183		-3.116				0	0	0	0	0	0	0	0	0	0	0	0
907	1Z6E	-4.8663	1.36643	-4.42157	0.671366	-2.98587	9.9458	-2.90209	5.75011	-2.32999	10.719	-3.508	-2.461	-3.02	-3.83	-3.42	-4.187	-3.005	-3.436	-2.00433	-3.60258		0	0	0	0	0	0	0	0	0	0	0	0
908	1Z6J	-2.31263	1.36482	-2.13093	1.09547	-2.08024	6.24643	-1.7198	8.7375	-1.59686	9.19079	-2.852	-2.726	-2.766	-3.179	-2.861	-3.857	-2.332	-2.406	-2.3506	-2.26141		0	0	0	0	0	0	0	0	0	0	0	0
909	1Z71	-9.58158	1.68528	-8.21451	0.602711	-8.10747	3.44248	-7.03009	8.32668	-5.95372	4.732	-3.347	-4.563	-2.819	-3.863	-2.48	-3.713	-3.472	-2.546	-3.27195	-2.13008		0	0	0	0	0	0	0	0	0	0	0	0
910	1Z89	-7.69803	0.257072	-6.39004	2.06053	-6.36032	2.01216	-6.24346	3.76454	-5.96382	3.57897	-6.23	-6.265	-5.484	-6.13	-6.108	-5.901	-6.115	-5.531	-4.26748	-3.5154		0	0	0	0	0	0	0	0	0	0	0	0
911	1Z95	-8.60082	0.802359	-8.39017	2.30788	-8.28924	0.569128	-8.01143	2.37418	-7.23131	2.08541	-4.538	-5.169	-2.27	-5.548	-3.231	-4.913	-4.752	-3.007	-4.56379			0	0	0	0	0	0	0	0	0	0	0	0
912	1Z9Y	-9.42342	0.865743	-8.29248	0.632013	-7.95031	2.36214	-6.57825	3.14147	-6.4565	1.87771	-8.527	-6.228	-5.281	-9.011	-5.448	-8.23	-6.139	-5.146	-4.92666	-3.95437		0	0	0	0	0	0	0	0	0	0	0	0
913	1ZD4	-2.67877	1.79625	-2.52848	8.78387	-2.51899	8.22088	-2.42065	7.17642	-2.15598	1.40423	-3.94	-3.366	-2.208	-4.2	-3.499	-4.068	-2.986	-2.684	-2.84142	-4.61202		0	0	0	0	0	0	0	0	0	0	0	0
914	1ZD5	-3.28258	2.72016	-3.14749	9.02316	-3.08022	0.870599	-2.86471	7.43514	-2.58181	8.34303	-2.666	-2.655	-2.571	-3.702	-2.494	-2.557	-1.805	-2.656	-3.37737	-2.58434		0	0	0	1	0	0	0	0	1	0	2	1
915	1ZE8	-9.79726	0.981211	-8.28257	4.00373	-8.14755	2.9508	-8.11717	2.63133	-7.83673	0.981161	-7.681	-6.081	-4.847	-7.947	-5.539	-6.481	-5.272	-5.164	-2.99235	-2.32547		0	0	0	0	0	0	0	0	0	0	0	0
916	1ZFK	-4.86417	1.78906	-4.73217	4.08364	-4.21227	3.1952	-4.05429	0.966784	-3.93187	2.69894	-3.472	-2.879	-3.27	-5.897	-2.476	-4.342	-2.548	-2.651	-4.72365	-2.12927		0	0	0	1	0	0	0	0	0	0	1	1
917	1ZFQ	-8.19124	0.310929	-5.55051	5.62964	-5.34198	5.04685	-4.49535	2.20521	-4.38149	3.30154	-7.888	-5.147	-4.587	-7.916	-4.449	-7.635	-5.381	-5.132	-4.55278	4.05377		0	0	0	0	0	0	0	0	0	0	0	0
918	1ZGE	-7.28245	1.30582	-6.3161	0.402945	-4.76883	3.97231	-4.56687	4.7329	-4.18165	3.78777	-8.505	-5.822	-5.171	-8.359	-5.398	-8.592	-5.44	-5.786	-2.73878	-2.1895		1	0	0	1	0	1	0	0	0	0	3	1
919	1ZGF	-8.77693	1.02102	-7.87418	0.537188	-7.4817	1.59504	-7.15945	1.54169	-6.49548	2.10054	-8.653	-2.94	-6.283	-7.958	-6.239	-8.685	-6.606	-5.715	-4.31385	-2.21963		0	0	0	0	0	1	0	0	0	0	1	1
920	1ZGV	-6.76145	0.855457	-6.08164	0.811684	-4.67705	7.15543	-3.51328	7.55404	-3.39394	7.84826	-3.426	-4.435	-2.39	-3.334	-2.43	-4.508	-3.376	-2.417	-2.65377	-2.09096		0	0	0	0	0	0	0	0	0	0	0	0
921	1ZGY	-5.79626	1.3888	-5.22835	0.87951	-4.90501	2.96217	-4.81821	2.58395	-4.69171	8.85065	-4.759	-5.715	-3.877	-4.88	-2.364	-4.904	-4.235	-3.043	-2.98502	-3.4417		0	1	0	0	0	0	0	0	0	0	1	1
922	1ZH9	-8.44902	1.43875	-7.41998	1.10591	-7.20468	2.61795	-4.5518	7.27938	-3.11954	7.74036	-6.924	-6.403	-4.288	-7.131	-4.279	-7.475	-4.968	-4.116	-6.11675	-2.29907		0	0	0	0	0	0	0	0	0	0	0	0
923	1ZHM	-4.21354	0.512705	-4.18999	0.39666	-3.26309	3.72358	-2.54511	3.47603	-2.12533	3.14147	-3.579	-3.122	-3.74	-5.36	-3.718	-4.382	-3.057	-3.836	-4.13584	-1.05561		0	0	0	1	0	1	0	0	1	0	3	1
924	1ZHP	-3.5513	0.46671	-3.02426	2.97522	-2.5019	4.08213	-1.96881	3.938	-1.51629	3.96356	-3.269	-2.021	-2.734	-4.751	-3.18	-4.364	-3.621	-2.903	-1.03447	-0.527118		0	0	0	1	0	1	1	0	0	0	3	1
925	1ZHR	-3.78118	0.53809	-2.97378	3.56819	-1.43533	3.64577	-1.2081	4.36389	-1.03623	6.24719	-3.709	0.44	-2.856	-4.815	-2.944	-3.748	-3.818	-2.805	-0.389849	1.91397		1	0	0	1	0	1	1	0	0	0	4	1
926	1ZI5	-2.04823	2.21132	-1.82786	6.8875	-1.75015	6.77567	-1.72797	1.84682	-1.70306	7.53068	-2.373	-1.954	-2.843	-2.451	-3.155	-3.188	-2.497	-2.96	-3.4559	-3.53562		0	0	0	0	0	0	0	0	0	0	0	0
927	1ZJ2	-3.53579	1.45026	-3.35209	7.15783	-3.22656	6.12531	-3.14455	5.5715	-2.75168	7.36822	-3.459	-2.534	-3.707	-3.736	-3.726	-3.297	-3.109	-3.556	-4.47271	-1.85645		1	0	1	1	1	0	0	1	1	0	6	1
928	1ZJ3	-3.55466	2.96716	-3.42097	5.59397	-3.40488	6.33431	-3.01941	6.56756	-2.9129	8.36816	-3.28	-1.978	-3.544	-3.885	-4.072	-3.373	-2.931	-3.536	-3.98502	-3.2347		0	0	1	1	1	0	0	1	1	0	5	1
929	1ZJP	-3.67965	1.42768	-3.51614	3.45296	-3.31038	8.25057	-3.06769	7.25321	-2.87192	5.2255	-3.335	-3.893	-3.26	-3.647	-4.329	-3.958	-3.628	-4.087	-3.84817	-2.21506		0	1	0	1	1	1	1	1	1	0	7	1
930	1ZKN	-4.28464	2.87065	-4.21644	5.36861	-4.16646	4.71576	-3.33171	0.919073	-3.08855	3.91676	-4.067	-3.276	-3.342	-6.006	-3.847	-5.464	-4.338	-3.768	-4.89693	-4.69394		0	0	0	1	0	1	1	0	1	1	5	1
931	1ZKY	-6.10103	2.44381	-5.72679	2.70637	-5.28121	0.681511	-5.16648	0.420623	-4.92525	1.68231	-4.865	-1.06	-3.524	-5.185	-3.804	-5.265	-3.31	-3.361	-3.98204			0	0	0	0	0	0	0	0	0	0	0	0
932	1ZLT	-6.39888	0.339695	-6.20011	5.96973	-6.0634	3.23994	-5.24078	5.34621	-5.02059	4.60482	-6.217	-3.955	-4.335	-6.861	-4.929	-6.948	-5.872	-4.657	-1.63043	-0.942482		0	0	0	1	0	1	0	0	0	0	2	1
933	1ZML	-3.62518	1.98966	-2.86193	4.14628	-2.75072	5.92878	-2.70757	1.41148	-2.45239	2.46038	-2.628	-3.093	-2.82	-4.024	-2.969	-3.924	-3.579	-2.821	-2.89385	-0.37351		0	0	0	1	0	1	1	0	0	0	3	1
934	1ZP4	-6.41811	2.01818	-5.61747	6.71519	-5.45667	0.758237	-5.29304	9.02134	-5.25194	4.86916	-5.195	-2.388	-2.607	-4.38	-3.524	-4.641	-4.472	-3.709	-5.12781	-4.28331		0	0	0	0	0	0	0	0	0	0	0	0
935	1ZP5	-9.61467	1.97611	-9.5264	1.09695	-9.19564	2.80183	-8.54553	3.64666	-6.80766	0.778257	-7.257	-7.848	-4.819	-7.894	-5.498	-8.42	-3.256	-4.706	-6.18837	-2.6612		0	0	0	0	0	0	0	0	0	0	0	0
936	1ZPL	-2.94878	0.798755	-2.67626	1.98237	-2.65977	0.55535	-2.47689	4.81806	-2.16154	2.31825	-2.456	-1.184	-1.94	-3.144	-2.584	-3.439	-2.565	-2.063	-1.15012	-1.2756		0	0	0	0	0	0	0	0	0	0	0	0
937	1ZRF	-7.8816	0.450907	-7.78932	0.296919	-7.61981	2.09505	-7.60628	0.639715	-6.99537	1.18377	-5.599	-0.525	-4.793	-6.261	-4.564	-7.026	-5.906	-4.527	-2.71581			0	0	0	0	0	0	0	0	0	0	0	0
938	1ZRK	-4.57474	1.19843	-4.1946	4.4852	-3.82476	2.65044	-3.70732	3.40828	-3.53417	0.663944	-4.597	-0.472	-3.213	-4.183	-2.974	-3.042	-3.513	-3.142	-3.44935	-1.2879		1	0	0	0	0	0	0	0	0	0	1	1
939	1ZSJ	-6.08177	1.89395	-5.67227	0.474375	-4.31177	4.93839	-4.06439	3.93661	-3.64447	6.78344	-3.924	-0.516	-3.449	-4.927	-3.695	-5.056	-4.603	-3.634	-3.65048	-2.19866		0	0	0	0	0	0	0	0	0	0	0	0
940	1ZSK	-7.05933	1.20942	-5.97244	0.486423	-5.15807	5.12319	-4.83163	3.36396	-4.42407	5.99524	-4.487	-3.885	-2.88	-5.487	-3.467	-4.432	-3.482	-3.204	-3.59787	-1.53764		0	0	0	0	0	0	0	0	0	0	0	0
941	1ZUA	-8.27985	1.46521	-7.66237	0.496808	-6.70237	4.26188	-6.24948	5.67775	-6.16624	7.2442	-5.434	-3.148	-3.263	-3.444	-3.792	-5.011	-4.53	-3.625	-5.03936	-5.13671		0	0	0	0	0	0	0	0	0	0	0	0
942	1ZUC	-7.88346	0.158135	-7.51395	1.02141	-7.32073	2.42876	-4.93728	1.69156	-3.12948	7.10262	-5.791		-3.322	-6.373	-3.751	-6.038	-4.124	-3.607				0	0	0	0	0	0	0	0	0	0	0	0
943	1ZXC	-6.58982	1.51469	-6.39629	2.39388	-6.2007	2.34493	-6.12546	3.2402	-5.42232	0.843562	-4.416	-2.983	-2.846	-3.074	-3.902	-4.58	-3.422	-3.293	-2.13486	-4.08429		0	0	0	0	0	0	0	0	0	0	0	0
944	1ZYJ	-6.29416	1.09364	-5.85758	8.97709	-5.8236	0.844562	-4.60811	8.92064	-4.22466	2.68679	-5.575	-4.155	-3.711	-5.459	-3.742	-5.089	-4.354	-3.479	-3.09075	-1.88295		0	0	0	0	0	0	0	0	0	0	0	0
945	1ZYS	-6.95984	1.14179	-6.70677	8.80906	-6.46885	0.794871	-6.1903	1.96517	-6.05288	7.38022	-6.676	-4.849	-5.154	-6.96	-5.57	-8.168	-6.44	-5.226	-6.7187	-2.34119		0	0	0	1	0	1	0	0	0	0	2	1
946	1ZZ2	-6.79492	0.780486	-6.24864	8.01458	-5.69754	8.1585	-5.24744	4.63032	-4.82825	7.02951	-6.827	-3.364	-4.507	-6.146	-4.545	-7.493	-6.186	-3.863	-3.33447	-2.65808		1	0	0	0	0	1	0	0	0	0	2	1
947	1ZZL	-9.41	0.806942	-8.76502	0.357117	-8.13417	7.08504	-7.90596	7.49009	-7.2558	3.22481	-4.954	-4.024	-3.391	-4.682	-4.006	-5.361	-4.551	-4.239	-2.92024			0	0	0	0	0	0	0	0	0	0	0	0
948	2A0C	-8.35692	0.672865	-8.26417	1.46101	-8.22818	1.49142	-7.56079	1.83763	-7.23879	2.0185	-6.43	-4.608	-5.767	-6.397	-5.633	-6.922	-6.532	-5.263	-4.4421	-2.66867		0	0	0	0	0	0	0	0	0	0	0	0
949	2A0W	-6.38373	2.32216	-6.1761	2.20379	-6.06212	1.28451	-6.01589	0.771943	-5.94409	2.48371	-4.017	-1.172	-6.551	-6.064	-6.74	-3.951	-3.355	-5.396	-2.50963	11.4367		0	0	1	0	1	0	0	0	0	0	2	1
950	2A0X	-6.9163	1.24453	-6.91393	0.89604	-6.74173	2.44076	-6.5407	0.885988	-6.47139	2.19208	-6.504	8.829	-7.881	-2.977	-5.655	-2.942	-3.648	-6.369	-1.84294	1.05974		0	0	1	0	0	0	0	0	0	0	1	1
951	2A0Y	-5.86302	0.509295	-5.73303	2.29639	-5.47059	2.07984	-5.39153	2.67181	-5.17961	1.79905	-4.535	4.112	-5.698	1.488	-6.249	-2.262	0.613	-4.992	0.437313	0.0566026		0	0	0	0	1	0	0	0	0	0	1	1
952	2A0Z	-2.20169	2.70836	-2.19223	3.40225	-2.1416	3.52471	-2.10157	2.4226	-1.90373	0.958649	-4.003	-3.012	-2.674	-2.435	-2.452	-4.175	-3.545	-2.698	-3.31896	-1.95547		0	0	0	0	0	0	0	0	0	0	0	0
953	2A1H	-2.02256	1.85202	-1.98899	3.89504	-1.97307	3.62424	-1.93428	3.00191	-1.56328	1.38079	-2.894	-2.005	-2.022	-2.904	-2.444	-3.042	-2.334	-1.961	-1.0197	0.612206		0	0	0	0	0	0	0	0	0	0	0	0
954	2A1X	-4.4498	1.21877	-4.45065	4.49657	-4.27065	1.11375	-4.21383	3.93077	-4.16153	2.96365	-2.154	-3.856	-2.775	-2.9	-2.905	-2.9	-2.951	-2.825	-2.51395	-1.85909		0	0	0	0	0	0	0	0	0	0	0	0
955	2A2A	-1.26973	0.859234	-1.17018	2.26843	-1.15679	2.22704	-1.13576	2.1874	-1.11982	0.85621	-4.185	-3.063	-3.867	-4.595	-4.506	-5.225	-4.88	-4.101	-2.53254	-2.35836		0	0	0	0	0	0	0	0	0	0	0	0
956	2A2Q	-4.74449	1.63833	-4.71633	0.650328	-3.98576	4.09123	-1.92283	5.41555	-0.889358	5.37217	-5.719	-1.111	-2.864	-5.817	-3.312	-5.907	-3.78	-3.991	-2.82335			1	0	0	1	0	1	0	0	0	0	3	1
957	2A2R	-4.31073	2.30188	-3.87987	1.51175	-3.54905	4.80529	-3.21388	5.29398	-2.98759	4.75135	-4.631	-5.082	-3.416	-5.109	-3.833	-4.388	-4.004	-3.337	-4.16746	-4.1744		1	1	0	1	0	1	0	0	0	0	4	1
958	2A2S	-3.67021	2.154	-3.44934	6.6288	-3.33966	4.31557	-3.26164	1.82155	-3.09706	5.43766	-3.897	-5.647	-3.213	-4.817	-3.384	-4.458	-4.271	-2.87	-3.98848	-4.18718		1	1	0	1	0	1	1	0	1	1	7	1
959	2A3I	-6.86837	0.529314	-6.62723	0.860676	-6.5731	0.897154	-6.37652	0.831595	-6.21708	0.506303	-5.258	-3.53	-2.59	-5.616	-3.156	-5.737	-4.541	-3.275				0	0	0	0	0	0	0	0	0	0	0	0
960	2A3R	-8.90785	0.993751	-8.27765	5.00406	-7.86853	1.95426	-7.32276	0.497195	-7.08699	1.75313	-5.466	-3.202	-2.92	-5.039	-2.73	-4.783	-4.447	-3.463		-2.56415		0	0	0	0	0	0	0	0	0	0	0	0
961	2A3Y	-3.75862	1.757	-3.47475	2.11893	-3.34085	3.19302	-3.08078	2.65809	-2.66537	0.851444	-1.472	-0.357	-0.646	-0.572	-0.577	-0.945	-1.437	-0.78	-0.0738719			0	0	0	0	0	0	0	0	0	0	0	0
962	2A4L	-7.54533	0.711728	-7.04291	1.94802	-6.89078	1.31758	-6.8326	0.569233	-5.27567	6.42697	-6.811	-4.27	-5.392	-6.173	-5.977	-6.383	-6.506	-5.304	-2.46396	-1.79994		0	0	0	0	0	0	0	0	0	0	0	0
963	2A4Z	-5.72669	0.840174	-5.36827	6.62025	-5.20189	6.65395	-4.76337	3.9362	-4.2399	4.23625	-5.845	-5.448	-4.214	-6.611	-4.744	-7.025	-6.13	-4.684	-5.5089	-3.92471		1	0	0	1	0	1	1	0	0	0	4	1
964	2A5U	-5.78778	1.85275	-5.47588	1.14475	-5.42402	6.9735	-5.23574	4.98721	-5.05963	6.20373	-5.489	-5.529	-5.091	-7.326	-5.372	-7.748	-5.803	-4.779	-5.74006	-4.44004		0	0	0	1	0	1	1	0	1	0	4	1
965	2A7Q	-5.86741	0.929435	-5.4881	1.01129	-5.34034	1.18718	-5.23111	2.12189	-4.87447	0.227587	-3.75		-2.882	-4.096	-3.36	-4.059	-3.1	-3.19				0	0	0	0	0	0	0	0	0	0	0	0
966	2A8H	-8.524	0.781666	-8.08568	0.609201	-7.98519	3.29829	-7.11009	3.85583	-6.98361	7.67651	-2.354	-3.124	-2.855	-3.821	-3.135	-3.99	-2.758	-3.053	-3.14736	-4.16716		0	0	0	0	0	0	0	0	0	0	0	0
967	2A8U	-3.87432	2.85579	-3.66068	4.27934	-3.55085	5.59787	-3.42214	5.19879	-2.80337	2.10793	-3.848	-2.613	-1.901	-3.782	-2.133	-3.074	-1.182	-2.094	-2.84189	-3.7525		1	0	0	1	0	0	0	0	0	0	2	1
968	2AA2	-6.37178	0.386608	-6.31732	0.63646	-6.77294	0.975711	-6.67106	1.06023	-6.66891	0.787329	-4.68	-1.93	-3.518	-5.97	-4.067	-4.356	-4.033	-4.05				0	0	0	0	0	0	0	0	0	0	0	0
969	2AA5	-7.79127	0.839014	-7.7853	0.574113	-7.60569	0.341044	-7.48424	0.639371	-7.38604	1.0997	-4.484	-1.765	-3.045	-5.194	-3.232	-4.926	-3.574	-3.393				0	0	0	0	0	0	0	0	0	0	0	0
970	2AA6	-8.13877	1.25106	-7.9063	0.349349	-7.74142	0.794633	-7.73237	0.771563	-7.67039	0.829863	-4.868	0.03	-3.318	-4.915	-3.678	-4.556	-3.786	-3.578				0	0	0	0	0	0	0	0	0	0	0	0
971	2AA7	-7.14882	0.716624	-6.69583	0.502806	-6.62238	0.498924	-6.50707	0.834847	-5.12467	0.35356	-4.48	-2.8	-3.275	-5.359	-3.72	-4.185	-3.923	-3.306				0	0	0	0	0	0	0	0	0	0	0	0
972	2AA9	-4.46032	0.361848	-4.21311	2.33494	-4.07924	0.273888	-3.61493	2.66083	-3.51202	4.60574			-2.212		-1.94			-1.632				0	0	0	0	0	0	0	0	0	0	0	0
973	2AAC	-3.19215	0.870606	-3.10833	3.87435	-3.00719	0.441577	-2.96148	3.20877	-2.92998	3.00966			-2.652		-2.796			-3.173				0	0	0	0	0	0	0	1	0	0	1	1
974	2AAX	-7.10401	0.564049	-6.98704	0.89995	-6.9382	0.511897	-6.6516	1.07918	-6.53386	0.947325	-4.868	-2.748	-3.506	-5.446	-3.731	-4.453	-3.801	-3.764				0	0	0	0	0	0	0	0	0	0	0	0
975	2AAY	-3.82879	0.243897	-3.6913	2.36127	-2.97885	2.75512	-2.87481	4.54178	-1.91749	2.41372			-1.407		-1.504			-1.374				0	0	0	0	0	0	0	0	0	0	0	0
976	2AB2	-8.85395	0.526999	-8.45965	0.884761	-7.95734	0.849764	-7.89033	0.606809	-7.80438	0.943063	-4.369	-1.564	-2.531	-4.995	-3.159	-4.19	-3.304	-3.119				0	0	0	0	0	0	0	0	0	0	0	0
977	2AB6	-3.19844	2.42898	-2.3889	6.70694	-2.37405	7.11302	-2.36166	7.95088	-2.11252	1.0431	-4.247	-3.699	-3.107	-2.999	-3.149	-2.814	-4.031	-3.121	-3.69281	-3.86282		1	1	1	0	1	0	1	1	1	1	8	1
978	2ABI	-7.92792	0.659764	-7.85641	0.500088	-7.72167	0.697748	-7.40588	0.283004	-6.91534	1.20065	-5.033	-3.976	-2.633	-5.554	-2.849	-5.52	-3.838	-3.174				0	0	0	0	0	0	0	0	0	0	0	0
979	2ABJ	-7.56043	0.470561	-6.7512	0.425186	-5.68065	3.11548	-5.58172	3.13216	-5.07281	3.74806	-4.128	-2.942	-1.827	-3.649	-2.474	-3.549	-3.368	-2.045	-3.89901	-3.25013		0	0	0	0	0	0	0	0	0	0	0	0
980	2ACL	-6.57395	1.3884	-6.47599	0.57257	-6.42127	1.42794	-6.40505	0.9794	-6.01742	0.422196	-3.799	-3.899	-2.641	-3.753	-3.216	-4.293	-3.526	-3.174	-3.95879	-1.18691		0	0	0	0	0	0	0	0	0	0	0	0
981	2ADU	-5.32391	2.25412	-5.05417	0.994145	-4.89644	0.580947	-4.83558	2.33289	-4.74004	3.57475	-3.509	-3.444	-3.472	-3.835	-3.506	-3.412	-3.166	-3.291				0	0	0	0	0	0	0	0	0	0	0	0
982	2AEC	-7.72297	2.60142	-7.10722	8.59108	-6.84559	1.38747	-6.77675	8.85066	-6.18461	10.7976	-2.761	-4.764	-3.497	-3.079	-3.479	-3.687	-2.228	-3.54	-1.33415	-1.7277		0	0	0	0	0	0	0	0	0	0	0	0
983	2AER	-3.56324	0.45288	-3.23874	2.14491	-2.97602	3.62455	-2.70117	3.04094	-2.68303	2.78606	-4.03	0.56	-3.729	-4.347	-3.069	-4.768	-3.795	-3.632	-3.03397			1	0	1	1	0	1	1	1	0	0	6	1
984	2AES	-10.1361	2.70341	-9.7406	0.972363	-9.07023	5.07647	-8.90442	9.22522	-7.52238	7.1453	-1.972	-1.833	-3.358	-2.801	-3.765	-3.941	-2.346	-3.58	-2.15827	-1.65434		0	0	0	0	0	0	0	0	0	0	0	0
985	2AFU	-4.95816	0.559605	-4.62621	3.99605	-4.52093	3.24572	-4.20433	2.29054	-3.81124	3.79967	-3.6	-2.023	-2.576	-3.589	-2.632	-2.654	-2.967	-1.736	-3.28442			0	0	0	0	0	0	0	0	0	0	0	0
986	2AFX	-2.11922	1.94465	-1.96214	1.58755	-1.87537	3.3777	-1.77251	5.15068	-1.70993	4.98393	-4.618	-2.094	-2.249	-6.29	-1.943	-6.539	-2.748	-2.044	-3.61936	-0.463337		0	0	0	0	0	0	0	0	0	0	0	0
987	2AGT	-4.9072	0.360267	-4.07195	4.75422	-3.97255	4.2374	-3.35196	3.05664	-3.31067	4.01942	-4.533	-5.811	-2.651	-5.687	-3.262	-6.505	-4.563	-2.948	-4.16892	-3.81263		0	1	0	1	0	1	0	0	0	0	3	1
988	2AH9	-10.3872	2.87233	-9.25505	1.32393	-9.11881	8.09968	-7.98015	8.89208	-7.55515	5.25848	-2.433	-3.907	-2.706	-2.254	-3.402	-4.164	-2.345	-3.234	-1.95918	-2.60397		0	0	0	0	0	0	0	0	0	0	0	0
989	2AI8	-4.62956	2.23099	-3.71315	3.93132	-3.66667	5.20517	-3.57458	3.03563	-3.09182	1.50827	-3.28	-3.305	-2.802	-3.572	-4.372	-4.557	-2.318	-4.125	-5.29168	-1.60552		0	0	0	0	0	1	0	0	1	0	2	1
990	2AMA	-6.82452	0.781068	-6.75559	6.69656	-6.62026	0.918869	-6.55932	0.508578	-6.55287	6.30719	-4.947	-2.079	-3.272	-4.801	-3.889	-4.641	-4.757	-4.089				0	0	0	0	0	0	0	0	0	0	0	0
991	2AMB	-8.35429	1.10886	-8.16253	0.494824	-7.71425	0.92415	-7.54662	1.65065	-7.3981	0.320369	-5.72	-1.038	-3.808	-4.878	-4.518	-5.083	-5.536	-4.56				0	0	0	0	0	0	0	0	0	0	0	0
992	2AN3	-6.14625	0.722073	-5.68447	0.703947	-5.19862	2.51725	-4.44919	3.08318	-4.28527	3.37786	-5.47	-3.041	-4.12	-4.714	-4.135	-5.345	-1.953	-3.983				0	0	0	0	0	0	0	0	0	0	0	0
993	2AN4	-7.21334	1.04042	-7.08975	1.9124	-6.32624	0.600621	-6.10734	2.67501	-5.44485	2.75179	-2.993	-2.305	-1.627	-4.065	-1.776	-3.464	-2.155	-1.517				0	0	0	0	0	0	0	0	0	0	0	0
994	2AN5	-5.79063	1.06243	-5.47306	0.58599	-5.29207	1.52008	-4.49388	2.49003	-4.29282	3.60675	-4.593	-3.5	-3.916	-5.265	-4.202	-4.539	-3.844	-3.915				0	0	0	0	0	0	0	0	0	0	0	0
995	2ANM	-4.10208	1.82114	-3.5016	1.11296	-3.29263	3.54168	-2.79387	3.82349	-1.95509	6.33079	-3.429	-3.01	-2.211	-4.229	-2.88	-4.435	-3.365	-2.533	-3.40252	-2.7759		0	0	0	1	0	1	0	0	0	0	2	1
996	2ANO	-7.44096	0.908052	-7.44026	3.27639	-7.27354	7.01857	-7.14403	3.8065	-6.62458	7.17048	-5.832	-4.638	-6.453	-6.894	-4.784	-7.412	-8.874	-5.18	-6.86985	-1.36131		0	0	0	0	0	1	1	0	0	0	2	1
997	2ANW	-3.53684	1.67715	-3.45193	0.444955	-3.18281	3.58213	-2.8785	3.03328	-2.65744	2.97199	-3.059	-0.05	-2.395	-2.669	-2.752	-1.607		-2.635	1.37958			0	0	0	0	0	0	0	0	0	0	0	0
998	2ANY	-3.63032	0.439293	-2.94036	3.50407	-2.73102	2.54114	-2.24253	2.95147	-1.92769	3.99059	-3.434	0.831	-3.129	-3.43	-2.694	-3.356	-3.103	-2.856	-1.7235			0	0	0	0	0	0	0	0	0	0	0	0
999	2AO6	-7.30178	0.609217	-7.20215	0.341749	-7.03301	0.794279	-7.016	1.28177	-6.91486	0.760778	-5.004	-0.133	-3.583	-5.427	-4.334	-5.091	-5.355	-4.576				0	0	0	0	0	0	0	0	0	0	0	0
1000	2AOB	-8.72311	1.6851	-8.61755	1.54627	-8.59874	0.682058	-8.57907	2.96983	-8.5633	1.80686	-3.008	-3.21	-2.413	-3.032	-2.679	-3.846	-2.637	-2.33	-3.87362	-2.5934		0	0	0	0	0	0	0	0	0	0	0	0
1001	2AOU	-4.23376	2.45414	-4.19107	1.13295	-4.07455	8.48992	-4.04645	8.00837	-3.80574	7.91945	-2.931	-2.016	-2.796	-3.565	-3.248	-3.57	-2.802	-2.809	-4.52311	-2.90844		0	0	0	0	0	0	0	0	1	0	1	1
1002	2AOV	-4.79834	0.659068	-4.60914	0.408625	-4.54046	6.48746	-4.39523	3.039	-4.24885	6.65244	-4.314	-3.948	-3.014	-4.313	-2.825	-3.784	-3.543	-2.511	-6.27591			0	0	0	0	0	0	0	0	1	0	1	1
1003	2AQ7	-2.4136	0.817364	-2.26165	5.4982	-2.21088	2.88888	-2.19381	3.82245	-2.14235	3.38718	-4.31	-1.515	-2.977	-4.417	-3.211	-4.417	-3.715	-3.147	-1.06535			0	0	0	0	0	0	0	0	0	0	0	0
1004	2ARC	1.98554	0.624878	2.11531	0.442922	2.26087	3.51203	2.83017	3.13107	3.97108	3.64653	18.822		8.469	13.498	9.062	25.353		9.063				0	0	0	0	0	0	0	0	0	0	0	0
1005	2AST	-2.47081	1.94843	-2.29395	4.05185	-2.17038	4.74381	-2.07845	4.7946	-1.49478	0.7559	-4.114	0.178	-2.736	-4.173	-3.199	-4.257	-3.739	-3.027	-1.4639	-1.91773		0	0	0	0	0	0	0	0	0	0	0	0
1006	2AT1	-3.96792	0.641317	-3.69686	1.66132	-3.49778	3.29286	-3.24648	2.07753	-3.21305	3.84921	-1.331	-0.618	-1.165	-2.747	-2.123	-2.922	-2.248	-1.012				0	0	0	0	0	0	0	0	0	0	0	0
1007	2ATS	-2.48323	1.40224	-2.45243	0.667207	-2.18043	4.39279	-2.14251	3.63316	-2.10766	4.58699	-0.867	-0.065	-1.118	-1.757	-1.374	-2.147	-1.542	-0.858				0	0	0	0	0	0	0	0	0	0	0	0
1008	2AUZ	-2.56466	2.69327	-2.54453	5.41108	-2.52448	1.09374	-2.4855	5.22777	-2.42973	3.5341	-3.245	-3.213	-2.533	-2.855	-3.018	-3.63	-2.908	-2.813	-3.17275	-1.9942		0	0	0	0	0	0	0	0	0	0	0	0
1009	2AW1	-8.55127	1.35024	-8.04315	4.07394	-7.41704	4.09578	-6.93658	0.632089	-6.30818	1.62182	-7.094	-7.231	-4.575	-6.758	-4.5	-8.195	-5.402	-4.559	-4.05959	-2.66668		0	0	0	0	0	0	0	0	0	0	0	0
1010	2AWH	-5.74527	1.94002	-5.69065	1.43284	-5.44633	3.52856	-4.92962	4.07249	-4.71025	5.36644	-5.246	-4.759	-2.777	-6.175	-3.067	-6.27	-5.227	-3.066	-4.34697	-3.98849		0	0	0	1	0	1	0	0	0	0	2	1
1011	2AX6	-6.14924	1.35093	-5.95124	0.496069	-5.81711	0.370016	-5.50385	1.15673	-5.46336	1.41031	-5.702	-3.336	-4.367	-6.316	-5.155	-5.861	-5.57	-5.125				0	0	0	1	0	0	0	0	0	0	1	1
1012	2AX7	-8.6697	1.05306	-8.17928	0.446411	-7.507	0.724953	-7.42351	0.386771	-6.93226	2.60042	-5.001	-2.896	-2.364	-5.592	-3.844	-5.221	-5.709	-3.538				0	0	0	0	0	0	0	0	0	0	0	0
1013	2AX8	-7.21916	1.06964	-6.96654	0.527847	-6.67641	0.423081	-6.60897	0.700122	-6.10216	1.23445	-4.58	-5.236	-2.883	-5.273	-4.06	-4.903	-4.037	-3.837	1.05388			0	0	0	0	0	0	0	0	0	0	0	0
1014	2AXA	-8.97433	0.600581	-8.87954	0.452474	-8.3052	1.2158	-8.1711	1.76069	-6.78499	2.25537	-5.699	-6.079	-3.808	-5.979	-4.574	-5.53	-5.081	-3.966				0	0	0	0	0	0	0	0	0	0	0	0
1015	2AXN	-7.36892	0.564804	-7.32156	0.404889	-6.69565	5.36019	-6.66728	4.52489	-5.80408	4.56073	-4.205	-2.889	-2.17	-4.742	-3.326	-4.474	-2.674	-3.71	-2.74976	-0.573218		0	0	0	0	0	0	0	0	0	0	0	0
1016	2AYP	-7.49582	0.581365	-7.3388	0.359236	-6.74472	1.97109	-6.17026	3.02197	-6.10527	3.7948	-5.9	-4.721	-4.3	-6.396	-4.437	-6.63	-5.566	-4.375	-5.90674	-2.37235		0	0	0	0	0	0	0	0	0	0	0	0
1017	2AYR	-9.82872	2.45827	-9.51595	1.47693	-9.45337	2.91847	-8.30106	1.40128	-5.86345	0.630507	-6.046	-4.864	-4.01	-5.842	-4.773	-5.565	-5.347	-4.145	-5.74335	-2.51123		0	0	0	0	0	0	0	0	0	0	0	0
1018	2AZR	-4.92007	1.19801	-4.84933	3.58043	-4.27093	2.02593	-4.18693	0.86212	-4.14536	0.908083	-4.633	-4.256	-3.418	-4.338	-3.706	-4.252	-4.394	-3.484	-3.54837	-1.88897		0	0	0	0	0	0	0	0	0	0	0	0
1019	2B07	-5.3215	2.83061	-4.5456	3.18031	-3.98002	2.42418	-3.67427	3.33312	-2.32321	1.26726	-4.514	-4.329	-3.582	-4.825	-3.643	-4.922	-4.523	-3.791	-3.76953	-2.10223		0	0	0	0	0	0	0	0	0	0	0	0
1020	2B0M	-6.90489	0.376864	-6.17784	1.34977	-6.02972	2.79257	-6.01836	2.79454	-5.93014	1.51475	-5.51	-4.819	-3.774	-5.881	-4.774	-6.176	-5.087	-4.264	-2.37451	-1.2823		0	0	0	0	0	0	0	0	0	0	0	0
1021	2B14	-1.53827	2.58441	-1.21446	2.6695	-1.2129	4.6894	-1.20423	3.9484	-0.967628	1.84704	-4.031	1.063	-2.01	1.478	-3.596	0.387	-3.743	-1.126	-1.64377	-1.691		0	0	0	0	0	0	0	0	0	0	0	0
1022	2B16	-1.40228	2.56439	-1.34072	3.88371	-1.24431	4.88457	-1.17994	5.25457	-0.936113	1.81407	-3.831	1.528	0.644	-3.23	0.949	-4.765	-4.213	-2.196	-4.16966	0.802678		0	0	0	0	0	0	0	0	0	0	0	0
1023	2B1V	-5.31953	0.842992	-5.11567	0.987288	-5.0565	0.414523	-4.79793	0.986956	-4.77545	0.75928	-5.394	-2.755	-2.928	-4.884	-4.006	-5.113	-4.752	-4.07				1	0	0	0	0	0	0	0	0	0	1	1
1024	2B1Z	-7.35973	2.71185	-6.94184	2.62349	-6.89894	0.602765	-6.55692	0.561243	-6.18448	0.976784	-5.186	-0.943	-2.946	-5.04	-3.289	-4.403	-4.308	-3.504	-1.1601			0	0	0	0	0	0	0	0	0	0	0	0
1025	2B4B	-2.63968	2.76697	-2.60749	9.87451	-2.59447	6.40978	-2.50849	9.39958	-2.43781	1.93025	-3.042	-3.635	-2.395	-2.665	-2.359	-4.022	-0.054	-2.679	0.684307			0	0	0	0	0	0	0	0	0	0	0	0
1026	2B50	-5.94758	1.54336	-5.69368	1.16945	-5.04219	3.7074	-4.78991	5.75501	-4.63426	4.08851	-5.515	-5.07	-2.85	-5.58	-3.417	-4.738	-5.939	-3.124				0	0	0	0	0	0	1	0	0	0	1	1
1027	2B52	-6.71428	2.07962	-5.92179	0.600029	-5.63611	6.47658	-5.3291	7.59864	-5.24293	5.26555	-6.769	-4.761	-5.461	-6.59	-5.182	-6.893	-6.904	-5.347	-4.40248	-2.4042		1	0	0	0	0	1	1	0	0	0	3	1
1028	2B53	-7.22779	1.85938	-7.11486	2.45501	-6.5952	1.81658	-6.59061	1.80303	-5.83577	0.701434	-5.235	-3.249	-4.961	-4.832	-5.439	-5.838	-6.016	-4.978	-4.85558	-3.59225		0	0	0	0	0	0	0	0	0	0	0	0
1029	2B7A	-6.42984	0.514745	-6.36507	4.00336	-6.34145	1.98859	-6.29501	4.7827	-5.70527	5.60595	-5.606	-4.008	-4.992	-5.663	-5.246	-5.054	-4.69	-4.939	-4.98933	-3.64871		0	0	0	0	0	0	0	0	0	0	0	0
1030	2B7D	-3.32916	0.958224	-3.14809	4.63682	-3.14582	5.5611	-2.95922	5.21217	-2.86902	2.70965	-4.511	-3.393	-3.539	-4.417	-3.177	-5.005	-4.519	-3.433	-2.10869	-1.2205		1	1	1	1	0	1	1	1	0	0	7	1
1031	2B8J	-2.8279	2.76764	-2.80182	2.1854	-2.72739	1.02348	-2.59217	5.98037	-2.43241	5.5824	-4.718	-2.806	-4.139	-4.989	-4.086	-5.159	-2.263	-4.006	-2.84532	-1.33533		0	0	0	0	0	0	0	0	0	0	0	0
1032	2BAL	-5.71823	1.62129	-5.60725	3.86246	-4.76656	0.782761	-4.74135	9.85867	-4.66048	5.9152	-4.973	-4.823	-3.429	-6.147	-3.868	-5.304	-4.314	-4.148	-4.24911	-2.34512		0	0	0	1	0	0	0	0	0	0	1	1
1033	2BB7	-1.82954	1.40753	-1.45561	5.2233	-1.43975	5.31568	-1.42472	1.0156	-1.03872	6.25319	-3.959	-2.15	-2.248	-2.521	-2.38	-4.064	-2.39	-2.385	-3.82584	-0.130472		0	0	0	0	0	0	0	0	0	0	0	0
1034	2BDG	-4.08725	0.436946	-3.61614	1.6283	-3.55398	4.14592	-3.01892	4.23798	-2.75692	1.27842	-3.713	-2.163	-3.36	-4.21	-3.646	-3.857	-3.826	-2.946	-2.85629	-2.18195		0	0	0	1	0	0	0	0	0	0	1	1
1035	2BDL	-2.49163	2.80737	-2.37267	10.836	-2.12024	12.9369	-2.0892	10.2682	-1.91147	2.25316	-2.712	-1.655	-2.461	-2.37	-2.769	-3.063	-2.311	-2.82	-3.05076	-2.93788		0	0	0	0	0	0	0	0	0	0	0	0
1036	2BH3	-5.00921	1.05891	-4.86558	2.71722	-4.10981	0.802459	-4.10767	2.67867	-3.39381	6.13569	-1.966	-3.387	-1.91	-2.726	-0.411	-1.237	-2.141	-3.613	-2.96683	-5.65183		0	0	0	0	0	0	0	0	0	1	1	1
1037	2BLN	-2.48131	1.32391	-2.47767	1.30554	-2.35028	3.0019	-2.32409	3.24502	-2.25926	2.73135	-3.179	-0.923	-2.862	-3.45	-3.208	-3.156	-2.292	-3.477	-4.593	-1.11072		0	0	0	0	0	0	0	0	0	0	0	0
1038	2BN7	-4.02379	1.42931	-3.57484	5.08304	-3.46838	0.736118	-3.28546	6.05601	-3.09668	3.31587	-2.485	-3.108	-1.686	-1.463	-1.795	-2.093	-1.785	-2.632	-0.649702	-3.37816		0	0	0	0	0	0	0	0	0	0	0	0
1039	2BZ1	-2.84454	1.16316	-2.65991	3.71669	-2.64526	1.08163	-2.56433	3.54387	-2.5364	6.14249	-2.378	-0.478	-1.94	-2.626	-1.982	-2.086	-1.176	-1.642	-1.28918	-0.347399		0	0	0	0	0	0	0	0	0	0	0	0
1040	2CGJ	-3.98661	2.74637	-3.7929	6.60503	-3.71097	1.98259	-3.68307	9.52933	-3.63047	3.8522	-1.998	-3.625	-2.418	-2.983	-2.536	-2.689	-2.757	-2.121	-1.67068	-2.8765		0	0	0	0	0	0	0	0	0	0	0	0
1041	2D06	-8.38859	0.84138	-8.14278	1.01267	-8.08784	2.01734	-7.48868	0.885242	-6.65708	0.5292	-5.868	-1.204	-3.135	-5.161	-3.044	-4.966	-2.494	-2.95				0	0	0	0	0	0	0	0	0	0	0	0
1042	2D0K	-10.5074	0.745986	-7.87701	5.27329	-6.20725	8.6899	-6.02265	9.51231	-5.43722	4.79022	-5.722	-3.196	-4.899	-5.644	-4.392	-6.813	-6.239	-4.847	-4.72387	-2.55832		0	0	0	0	0	0	0	0	0	0	0	0
1043	2D0T	-3.26434	1.59151	-3.03432	6.28227	-2.8584	1.47787	-2.78666	4.99159	-2.66658	5.96788	-3.521	-2.284	-2.932	-4.55	-2.752	-3.677	-3.829	-3.698	-1.7893	-2.12111		1	0	0	1	0	1	1	1	0	0	5	1
1044	2D5Y	-1.72712	0.801376	-1.6274	0.726608	-1.48131	1.12475	-1.35626	1.7721	-1.08258	2.07069	-3.204	-1.866	-2.64	-3.316	-2.792	-3.237	-3.326	-3.043	-1.62007	-1.64857		0	0	0	0	0	0	0	0	0	0	0	0
1045	2D5Z	-3.29731	2.3181	-3.20101	5.4066	-3.10812	7.19907	-3.07969	8.98226	-3.07565	1.81213	-5.773	-2.656	-3.085	-4.424	-3.3	-4.26	-5.194	-3.295	-3.73201	-4.60659		1	0	0	1	1	1	1	1	1	1	8	1
1046	2D61	-2.43551	1.40113	-2.33811	0.915256	-2.26651	2.00457	-1.45947	4.03139	-1.40257	4.6987	-3.606	-1.598	-2.63	-3.653	-2.536	-3.72	-3.455	-2.762	-1.22958	-1.50517		0	0	0	0	0	0	0	0	0	0	0	0
1047	2D63	-1.90019	1.07176	-1.83446	2.10125	-1.77012	2.18722	-1.74102	0.665448	-1.70632	1.49217	-3.25	-2.882	-3.738	-4.371	-3.308	-4.488	-4.207	-3.103	-1.37915	-1.26845		0	0	0	0	0	0	0	0	0	0	0	0
1048	2D64	-1.9488	1.17659	-1.86008	0.566585	-1.79304	1.31155	-1.29041	2.02013	-1.19604	2.21547	-2.048	-1.536	-3.615	-2.938	-2.839	-3.793	-3.032	-2.767	-0.452279	-1.03564		0	0	0	0	0	0	0	0	0	0	0	0
1049	2D7I	-5.73777	1.23405	-5.13416	0.957902	-4.78268	4.56862	-4.35751	8.38983	-4.1976	9.34207	-2.871	-1.125	-2.558	-3.264	-2.864	-3.011	-0.361	-2.036	-0.86729	-2.34139		0	0	0	0	0	0	0	0	0	0	0	0
1050	2D7R	-4.41164	0.646566	-3.93648	2.53539	-3.21423	4.40399	-2.96286	7.70749	-2.68867	9.80674	-3.436	-2.252	-2.816	-3.945	-3.218	-3.631	-0.903	-2.741	-2.61701	-2.73876		0	0	0	0	0	0	0	0	0	0	0	0
1051	2D7Z	-2.77927	0.978064	-2.69395	1.33058	-2.66178	2.46433	-2.65203	0.570634	-1.77095	3.40758	-3.655	-0.95	-2.388	-3.268	-2.859	-2.992	-3.602	-3.25	-1.54616	-1.61687		0	0	0	0	0	0	0	0	0	0	0	0
1052	2DBW	-2.18499	2.16364	-2.15524	5.44806	-2.11741	2.36837	-2.03195	2.34421	-1.89102	1.48555			-2.171	-3.337	-2.957	-3.546	-1.708	-2.772				0	0	0	0	0	0	0	0	0	0	0	0
1053	2DFD	-3.22246	1.41208	-2.99166	3.4613	-2.96474	0.528097	-2.92031	3.43123	-2.90023	1.70977			-0.45									0	0	0	0	0	0	0	0	0	0	0	0
1054	2DN1	-3.83926	2.14145	-3.72399	2.94471	-3.7074	2.9461	-3.68909	0.520142	-3.60787	2.79295			-3.729		-4.395							0	0	0	0	1	0	0	0	0	0	1	1
1055	2DOH	-0.565284	2.64997	-0.56474	2.64794	-0.450678	5.14701	-0.421712	2.41132	-0.402389	4.9699	-3.31		-2.282	-2.868	-2.634	-3.239	-3.032	-2.525	-3.33543	-1.83476		0	0	0	0	0	0	0	0	0	0	0	0
1056	2DQ7	-8.32273	1.03001	-7.04729	5.48968	-5.85107	3.21138	-5.53781	4.21838	-5.25011	6.36956	-6.357	-4.493	-4.569	-6.577	-5.204	-7.066	-6.574	-4.447	-6.61448	-4.59295		0	0	0	0	0	0	0	0	0	0	0	0
1057	2DQM	-7.12496	0.724862	-6.26712	6.58555	-5.91969	6.94023	-5.90394	3.48934	-5.71921	5.01913	-2.855	-2.458	-1.562	-5.06	-1.893	-4.254	-3.385	-1.83	-3.9685	-2.29184		0	0	0	0	0	0	0	0	0	0	0	0
1058	2DRI	-4.95461	0.231992	-4.62885	2.52893	-4.42049	3.14475	-4.377	3.24809	-4.28936	3.77513			-0.47									0	0	0	0	0	0	0	0	0	0	0	0
1059	2DU8	-3.23472	0.515218	-3.11859	0.726564	-3.11634	0.475837	-2.99055	1.09634	-2.91182	0.23591			-2.123		-2.115			-2.38				0	0	0	0	0	0	0	0	0	0	0	0
1060	2DUX	-9.41432	0.771587	-9.39277	0.611342	-8.24614	3.49447	-7.61606	3.29219	-7.04049	4.23123	-6.52	-5.59	-5.153	-6.376	-5.333	-6.673	-5.811	-5.095	-5.46478	-3.79753		0	0	0	0	0	0	0	0	0	0	0	0
1061	2DUZ	-8.17001	0.613762	-7.85346	3.22857	-7.63647	2.97559	-6.1726	2.67898	-5.12401	6.93827	-6.213	-6.311	-5.066	-6.399	-5.181	-6.663	-5.99	-5.314	-3.62241	-3.55974		0	0	0	0	0	0	0	0	0	0	0	0
1062	2DV0	-8.52123	0.96782	-7.98441	3.42754	-7.9605	0.597656	-6.18	4.64355	-5.4143	4.83625	-5.862	-5.742	-4.265	-6.114	-4.764	-6.242	-4.384	-5.005	-2.17909	-3.41246		0	0	0	0	0	0	0	0	0	0	0	0
1063	2ETK	-5.52885	2.81646	-5.40049	0.606486	-4.48921	6.7665	-3.2036	7.38766	-2.52514	6.89037	-5.511	-4.212	-5.172	-5.45	-5.587	-5.421	-5.143	-4.922	-3.26645	-6.21657		1	0	0	1	1	0	0	0	0	1	4	1
1064	2ETR	-5.20378	0.871117	-4.78724	1.92694	-4.68034	2.50164	-4.54669	6.96705	-4.50102	7.19205	-5.598	-3.488	-5.054	-5.323	-5.535	-5.847	-4.844	-4.555	-3.77447	-5.9182		1	0	0	1	1	1	0	0	0	1	5	1
1065	2EU2	-6.94689	2.5792	-6.71884	1.87021	-6.26125	2.29697	-5.68686	1.34224	-4.67568	2.23727	-8.397	-6.072	-4.347	-7.376	-5.857	-6.76	-3.722	-4.271	-5.84575	-4.48465		1	0	0	1	0	0	0	0	0	0	2	1
1066	2EUA	-2.23534	2.4731	-2.16946	2.87171	-2.10922	2.04255	-2.07774	4.08114	-1.90927	1.63808	-1.664	-0.107	-0.733	-0.821	-0.937	-1.495	-0.702	-0.168	-1.00107	0.120511		0	0	0	0	0	0	0	0	0	0	0	0
1067	2EUG	-2.2714	0.72275	-1.39823	4.39481	-1.35966	5.22505	-1.23835	7.61404	-1.23277	7.49253	-2.744	-1.922	-2.02	-3.08	-1.535	-2.659	-2.224	-1.859	-2.36916	0.772741		0	0	0	0	0	0	0	0	0	0	0	0
1068	2EVA	-1.47756	2.35485	-1.38696	1.36764	-1.05339	5.82638	-1.02324	4.55877	-0.412529	0.804383	-1.979	0.063	-1.612	-1.096	-2.676	-2.092	-2.856	-1.671	-0.154696	-0.30119		0	0	0	0	0	0	0	0	0	0	0	0
1069	2EVM	-6.48771	1.13589	-5.95272	4.73673	-5.93794	6.24691	-5.76061	0.874901	-5.73438	5.2077	-4.08	-4.109	-3.086	-3.208	-3.505	-4.184	-3.593	-3.186	-3.93429	-3.72842		0	0	0	0	0	0	0	0	0	0	0	0
1070	2EVT	-3.00293	1.80167	-2.72104	0.844989	-2.34662	2.64432	-2.34141	3.51901	-2.29879	2.50302	-5.24	-3.382	-3.579	-4.804	-3.139	-4.92	-3.507	-3.82	-0.26353			1	1	1	1	1	1	1	1	0	0	8	1
1071	2EWP	-8.27167	1.0569	-7.94407	0.656793	-7.27906	1.02092	-6.80026	1.6663	-6.4866	1.1807	-4.936	-3.478	-3.866	-5.419	-4.574	-4.639	-4.234	-3.673	-4.03308			0	0	0	0	0	0	0	0	0	0	0	0
1072	2EX6	-2.52285	2.19391	-2.4702	1.71471	-2.46821	4.64611	-2.17792	5.97991	-2.17768	5.28425	-2.741	-3.235	-3.321	-3.385	-3.188	-3.909	-3.473	-3.45	-3.14587	-3.56712		0	0	0	0	0	0	0	0	0	0	0	0
1073	2EX8	-2.06697	2.26593	-1.86013	1.10836	-1.78839	4.80607	-1.67357	5.66327	-1.67019	6.07017	-2.21	-2.42	-1.803	-3.582	-1.899	-3.663	-2.474	-1.853	-2.29219	-3.47478		0	0	0	0	0	0	0	0	0	0	0	0
1074	2EX9	-1.89602	2.32989	-1.7625	4.70812	-1.74407	7.00552	-1.71459	7.87378	-1.69571	1.92793	-2.696	-2.424	-2.131	-3.149	-2.058	-3.817	-2.751	-2.158	-3.27293	-2.80305		0	0	0	0	0	0	0	0	0	0	0	0
1075	2EXM	-5.69698	0.66515	-5.05401	3.08962	-4.81478	2.52669	-4.80462	4.72654	-4.57646	2.06051	-5.164	-3.746	-4.567	-5.978	-4.989	-5.404	-6.066	-5.007	-3.75083	-3.32606		0	0	0	1	0	0	1	0	0	0	2	1
1076	2F2C	-5.27576	1.53681	-4.96212	0.75937	-4.70569	1.98958	-4.40918	7.19134	-3.99355	6.23595	-4.046	-3.968	-3.777	-4.589	-4.167	-4.833	-4.707	-3.548	-3.51192	-3.31496		0	0	0	0	0	0	0	0	0	0	0	0
1077	2F3E	0.152799	1.41226	0.154374	2.38707	0.166032	1.27221	0.172544	1.03009	0.219054	0.77001	1.572	-2.393	2.861	0.505	2.593	0.697	3.089	3.572	-0.992496	1.34256		0	0	0	0	0	0	0	0	0	0	0	0
1078	2F3F	-1.77166	2.81414	-1.50751	2.56659	-1.18651	0.926756	-1.1245	2.17097	-0.855804	0.831269	0.276	-1.593	2.924	0.795	2.703	0.533	2.721	2.161	-0.861737	1.67259		0	0	0	0	0	0	0	0	0	0	0	0
1079	2F4B	-6.81585	1.91457	-6.58285	1.84849	-6.44548	9.04638	-6.44129	10.0315	-5.71079	10.3422	-4.688	-6.144	-3.132	-4.593	-3.917	-4.676	-4.226	-3.903	-2.7249	-3.94185		0	0	0	0	0	0	0	0	0	0	0	0
1080	2F4J	-7.23859	1.39238	-6.44366	1.9061	-6.13368	0.632189	-5.51007	3.69332	-4.65365	6.15482	-5.267	-2.979	-4.001	-5.769	-4.69	-5.192	-4.741	-3.895	-2.99529	-2.94568		0	0	0	0	0	0	0	0	0	0	0	0
1081	2F6T	-5.70049	0.839959	-5.67599	0.578433	-5.67597	0.508324	-5.29064	1.19609	-5.05919	0.809238	-4.184	-3.719	-3.194	-4.914	-3.785	-4.447	-4.524	-3.032	-3.14972	-2.09107		0	0	0	0	0	0	0	0	0	0	0	0
1082	2F6V	-6.4304	0.790464	-5.90627	0.54415	-5.29718	1.78202	-4.52501	2.33055	-4.00261	2.25704	-4.297	-4.502	-3.032	-4.478	-3.206	-4.398	-4.24	-3.651	-2.5688	-1.6811		0	0	0	0	0	0	0	0	0	0	0	0
1083	2F6W	-4.16187	1.08138	-4.08177	1.30217	-3.81445	1.92638	-3.6514	1.48762	-3.232	0.71187	-4.252	-4.397	-3.08	-4.319	-3.826	-4.126	-4.305	-3.682	-3.95669	-1.7884		1	1	0	1	0	1	1	0	0	0	5	1
1084	2F6Y	-5.93154	2.42343	-5.85474	2.54433	-5.72981	2.10212	-5.57244	2.38096	-4.85273	1.70693	-4.588	-3.841	-3.831	-5.105	-4.343	-5.318	-4.442	-3.769	-5.12818	-1.61319		0	0	0	0	0	0	0	0	0	0	0	0
1085	2F6Z	-5.62419	1.2027	-5.51938	2.02325	-5.30113	1.98566	-5.03006	0.620779	-4.83351	3.51435	-3.927	-3.986	-3.416	-4.007	-3.194	-4.236	-3.811	-3.057	-2.141	-0.821548		0	0	0	0	0	0	0	0	0	0	0	0
1086	2F7I	-4.44445	1.9344	-4.10496	5.74437	-3.96405	6.10595	-3.69729	5.15174	-3.09525	1.64518	-4.917	-0.594	-4.014	-4.755	-4.545	-4.119	-2.018	-3.795	-0.878633	-0.886392		1	0	0	1	1	0	0	0	0	0	3	1
1087	2F8A	-2.53599	1.3171	-2.41859	3.58556	-2.33837	2.60873	-2.18551	3.25356	-1.88912	0.522179	-2.494	-1.18	-1.486	-1.738	-2.418	-2.506	-1.341	-2.273	-2.40837	0.77684		0	0	0	0	0	0	0	0	0	0	0	0
																							140	54	62	186	88	186	120	70	76	38		286
