# Supplementary material for: A classification model to predict synergism/antagonism of cytotoxic mixtures using protein-drug docking scores
Source: BMC Pharmacol. 2008 Jul 29;8:13. doi: 10.1186/1471-2210-8-13 (PMC2526994; doi:10.1186/1471-2210-8-13)
Supplement: Additional File 3 — docking data for 286 proteins. docking data for 286 proteins. [file 1471-2210-8-13-S3.txt]

mix	C0	C1	C2	C3	C4	C5	C6	C7	C8	C9	C10	C11	C12	C13	C14	C15	C16	C17	C18	C19	antag-syner	DOX	baic	curc	lut	k3	quer	jug	egcg	rhein	plum	1N51	1NAI	1NHT	1O5F	1OOQ	1ORK	1OSF	1OTY	1OUM	1OV4	1OV6	1OYN	1P57	1P60	1P61	1PF8	1PG2	1PJ2
header	0	1	2	3	4	5	6	7	8	9	10	11	12	13	14	15	16	17	18	19	20	21	22	23	24	25	26	27	28	29	30	31	32	33	34	35	36	37	38	39	40	41	42	43	44	45	46	47	48
R1	0.0567606954529	0.0502152820439	0.0448516500649	0.0403581889521	0.0365258516829	0.0332087583335	0.0303017487597	0.0277269130942	0.0254251533211	0.0233506985937	0.0214674232929	0.0197463012831	0.0181635950054	0.0166995290656	0.0153372872743	0.0140622275079	0.012861246482	0.0117222576353	0.0106337792629	2.11797881323	0.519003263943	1	1	1	1	1	1	1	1	1	1	1	3	4	2	3	1	3	8	3	1	4	5	3	2	1	2	1	4
R2	0.0260061017877	0.023263394533	0.0209646947525	0.0189985831359	0.0172887549208	0.015780900578	0.0144350865758	0.0132211000456	0.0121154800051	0.0110995530568	0.0101580917957	0.00927837451156	0.00844951485786	0.00766198278072	0.00690726855636	0.00617765683785	0.00546607959456	0.00476600789586	0.00407132753891	1.55209419863	0.239486083544	0	1	1	1	1	0	0	1	0	1	0	1	3	1	1	0	2	5	2	1	1	2	2	1	1	2	1	2
R3	-0.00572518569852	-0.00566624338923	-0.00559602961739	-0.00551574061541	-0.00542593054706	-0.00532669168104	-0.00521774624638	-0.00509848495405	-0.00496796836329	-0.00482489732377	-0.00466755236866	-0.00449369661919	-0.00430043084307	-0.00408398116009	-0.00383938715033	-0.00356003654044	-0.0032369535829	-0.00285767257814	-0.0024043698617	0.761082718678	-0.0886595664718	0	0	1	0	0	0	1	0	0	0	0	0	1	0	0	0	0	2	0	0	1	0	0	0	0	0	0	1
R4	-0.0205658801977	-0.0207843601848	-0.0209393118286	-0.0210398734335	-0.0210915824241	-0.0210974085283	-0.0210583041696	-0.0209734592904	-0.0208403462203	-0.0206545843236	-0.0204096154039	-0.0200961440415	-0.0197012501556	-0.0192070088913	-0.0185883290442	-0.017809492524	-0.0168184267904	-0.0155367924906	-0.013841811813	0.234116393345	-0.382584405118	1	0	0	0	0	0	0	1	0	0	1	1	0	0	0	1	0	0	0	1	0	2	0	0	0	0	0	0
R5	0.00359121681554	0.00314307382355	0.00273018707051	0.00234374820789	0.00197712824099	0.00162509150983	0.0012832985635	0.000947968381571	0.000615629094281	0.000282914672486	0.0	0.0	0.0	0.0	0.0	0.0	0.0	0.0	0.0	1.21033767166	0.0185402563801	0	0	0	0	0	1	0	0	1	0	0	1	1	1	2	0	1	2	1	0	2	2	1	1	0	0	0	2
R6	0.0	0.0	0.0	0.0	0.0	0.0	0.0	0.0	-0.000569272739472	-0.00143418994586	-0.00219315938798	-0.00285629670439	-0.00343043966113	-0.00391942724953	-0.00432410310299	-0.00464201471932	-0.00486670931539	-0.00498640357166	-0.0049815501148	0.865723838231	-0.043023805549	0	1	0	0	0	0	1	0	1	0	0	0	1	0	1	0	1	3	1	0	2	2	1	0	0	1	1	1
R7	0.0333749328561	0.032186982311	0.0311301337391	0.0301736162372	0.0292951634249	0.0284779774749	0.0277088701525	0.0269770534252	0.0262732993568	0.0255893082138	0.0249171830183	0.0242489375789	0.023575977066	0.0228884931575	0.0221747168658	0.0214199832946	0.0206056055543	0.0197076576891	0.0186959175277	2.25014535541	0.506955041577	0	1	0	1	0	0	0	0	0	0	0	1	2	1	1	0	2	2	1	0	0	1	2	1	1	2	1	1
R8	0.0	0.0	0.0	0.0	0.0	0.0	0.0	0.0	-0.000303433954648	-0.000422754707918	-0.000435416783325	-0.000339732791909	0.0	0.0	0.0	0.0	0.0	0.0	0.0	0.8629759834	-0.0015013382378	1	1	1	0	0	1	0	1	1	1	1	2	3	1	2	1	2	5	2	1	3	5	2	1	0	1	1	3
R9	0.0277193463754	0.0280552847851	0.028450111894	0.0288974288566	0.0293939102962	0.0299383720605	0.030531253713	0.0311743383512	0.0318706199137	0.0326242713695	0.0334406906777	0.0343266166922	0.035290321739	0.0363419103312	0.0374938009983	0.03876157463	0.0401656025912	0.0417343215047	0.0435108192481	2.28339367041	0.68528632813	0	0	0	1	0	1	1	1	0	0	0	2	2	2	2	0	2	3	1	1	2	2	2	2	1	1	0	2
R10	0.0	0.0	0.0	0.0	0.0	0.0	0.0	0.0	0.0	0.00222482078579	0.00460169383822	0.0071384981761	0.00986412035676	0.0128228308719	0.0160801397866	0.0197305498276	0.023909434032	0.0288133184753	0.0347368989698	1.38469084678	0.202067027508	1	1	0	1	1	1	1	1	0	0	1	3	3	2	2	1	3	5	1	1	2	4	3	2	1	2	1	2
R11	-0.00647136535432	-0.00644711500083	-0.00641396949218	-0.00637168504237	-0.00631976858532	-0.00625752564646	-0.00618409036878	-0.00609844511865	-0.00599943199275	-0.00588575498431	-0.00575596866612	-0.00560844672084	-0.00544132126965	-0.00525238112666	-0.00503891247023	-0.00479745633323	-0.00452343886666	-0.0042105927229	-0.00385000912938	0.736070852631	-0.110356163827	0	0	0	0	1	0	0	0	0	1	0	0	0	0	0	0	0	2	1	0	1	0	0	0	0	0	0	0
R12	0.0234571731356	0.0203531600971	0.0177231401751	0.0154501420557	0.0134533099964	0.0116746054985	0.0100710077373	0.00860970167094	0.00726497565927	0.00601613807583	0.00484606059046	0.00374011595431	0.00268537002487	0.00166994657025	0.000682528389096	0.0	0.0	0.0	0.0	1.42711758554	0.147697375631	0	0	0	0	0	1	0	0	0	1	0	1	1	1	1	0	1	2	1	0	2	1	1	1	0	0	0	1
R13	0.00271780280148	0.00257143932071	0.00244516946161	0.00233342559073	0.00223203108904	0.00213765459772	0.0020474684415	0.00195891884616	0.00186955989781	0.00177692539846	0.0016784250258	0.00157125876328	0.00145234862791	0.00131828974993	0.00116532297464	0.000989326360433	0.00078581065914	0.00054988186841	0.000276100569035	1.22092547639	0.0318771600438	0	0	0	0	0	0	0	1	1	0	0	0	0	0	1	0	0	1	1	1	1	2	0	0	0	0	0	1
R14	0.0117741933621	0.0112901689585	0.0108810706609	0.0105280941982	0.010217835812	0.00994031368736	0.00968778857522	0.00945402809724	0.00923383255224	0.00902272400702	0.00881674329172	0.00861232174503	0.00840620544319	0.00819541381073	0.00797721476981	0.00774909716682	0.0075087198535	0.00725381602644	0.00698202943842	1.43582472525	0.18022226188	0	0	0	0	1	0	1	1	1	1	0	0	0	0	1	0	0	4	2	1	3	2	0	0	0	0	0	1
R15	-0.0039450373474	-0.00469676767842	-0.00527656213188	-0.00572258154865	-0.00606055228159	-0.00630817707595	-0.00647769105104	-0.00657739132882	-0.00661255812912	-0.00658598555335	-0.00649823429244	-0.00634765483884	-0.00613018299049	-0.00583886347613	-0.0054629973252	-0.00498671274279	-0.00438658883706	-0.00362763640331	-0.00265627762759	0.615977917677	-0.105585951856	1	0	0	1	0	0	0	0	1	0	1	2	1	1	2	1	1	2	2	0	1	2	1	1	1	1	0	2
R16	0.00729886730282	0.0055492370366	0.00404665659056	0.00273162729419	0.00156258471798	0.000509398801361	0.0	0.0	0.0	0.0	0.0	-0.000501690077894	-0.00141473264906	-0.00227153437493	-0.00307867093844	-0.00384165995712	-0.00456519427778	-0.00525332659308	-0.00590959675558	1.02048263267	-0.0116750976773	0	0	0	1	0	0	0	0	0	1	0	1	1	1	1	0	1	2	2	0	1	0	1	1	1	1	0	1
R17	0.00889743025586	0.00774387257342	0.00673864200913	0.00584811293282	0.00504838610912	0.00432185693989	0.00365514650392	0.00303778971803	0.00246136407037	0.00191888320091	0.00140435228632	0.000912421655542	0.000438097860604	0.0	0.0	0.0	0.0	0.0	0.0	1.2227119389	0.0524263561159	0	0	1	1	1	1	0	0	1	0	0	2	3	2	3	0	2	5	2	0	2	2	2	2	1	1	0	4
R18	0.0194084214239	0.0188045996289	0.018258192706	0.0177551985495	0.0172852285207	0.0168401891685	0.0164134530332	0.0159992951241	0.015592472481	0.0151878716167	0.0147801698869	0.0143634632911	0.0139308094361	0.0134736221768	0.0129808357015	0.0124377374273	0.0118243724424	0.0111134974046	0.010268279111	1.9255048094	0.295957955398	0	1	0	0	0	1	0	0	0	0	0	1	2	1	1	0	2	2	0	0	1	2	2	1	0	1	1	1
R19	0.0	0.0	0.0	0.0	0.0	0.0	0.0	-0.00109511445616	-0.0018939803233	-0.00255795883067	-0.00310287941224	-0.00353965095987	-0.00387497439078	-0.00411162654913	-0.00424833304058	-0.0042791623089	-0.00419225585232	-0.00396750672095	-0.00357239153853	0.82091123513	-0.043390075593	1	1	1	1	1	1	1	0	0	1	1	3	4	2	2	1	3	7	2	0	3	3	3	2	1	2	1	3
R20	-0.011309212473	-0.0124699770779	-0.013358014925	-0.0140375424378	-0.0145510735658	-0.0149273556521	-0.015185877204	-0.015339509406	-0.0153960534753	-0.015359088557	-0.0152283171504	-0.0149994875601	-0.0146638873849	-0.0142073190862	-0.0136083602783	-0.0128355343188	-0.011842682141	-0.0105611286429	-0.00888566961349	0.391966220616	-0.26541370385	1	0	1	0	1	0	0	0	0	0	1	1	1	0	0	1	0	2	0	0	0	1	0	0	0	0	0	1
R21	-0.0119381445481	-0.0125685673197	-0.0130295331563	-0.0133572187413	-0.0135754364753	-0.0137000073706	-0.0137412501643	-0.0137054302254	-0.013595586632	-0.0134119495795	-0.0131520493149	-0.0128105478929	-0.0123787682877	-0.0118438319593	-0.011187223501	-0.0103824423562	-0.00939110191809	-0.00815622782953	-0.00659018093128	0.444464939588	-0.233066989638	1	1	1	0	0	0	1	1	0	0	1	1	2	0	0	1	1	3	0	1	1	3	1	0	0	1	1	1
R22	0	0	0	0	0	0	0	0	0	0	0	0	0	0	0	0	0	0	0	0.893989181454	0	0	0	0	0	0	0	0	1	0	1	0	0	0	0	0	0	0	1	1	1	1	1	0	0	0	0	0	0
R23	0.015074791804	0.0125497565477	0.0104890598109	0.00877327491603	0.00732236776295	0.00608062409285	0.00500805639177	0.00407525089046	0.00326014792007	0.00254596234873	0.00191980533072	0.00137175494088	0.000894226498147	0.000481554058219	0.0	0.0	0.0	0.0	0.0	1.28962224486	0.0798466333134	1	0	0	1	1	1	1	1	1	1	1	3	2	2	3	1	2	6	3	1	4	4	2	2	1	1	0	3
R24	0.0131491102249	0.01049697148	0.0083295541368	0.00651897484453	0.00497992530036	0.00365326029302	0.00249667214836	0.0014791128877	0.000577314524936	0.0	0.0	0.0	0.0	0.0	0.0	0.0	0.0	0.0	0.0	1.19733414838	0.0512295621224	1	0	1	1	0	0	1	0	1	1	1	2	2	1	2	1	1	5	3	0	3	2	1	1	1	1	0	3
R25	-0.0200581861948	-0.0200067518197	-0.0199492615286	-0.0198861981951	-0.0198177062052	-0.0197436799275	-0.019663805171	-0.0195775713415	-0.019484261845	-0.019382924599	-0.0192723203918	-0.0191508426758	-0.019016396855	-0.018866218486	-0.0186965950267	-0.0185024290317	-0.0182765299101	-0.0180084200639	-0.0176822274148	0.248326793091	-0.382315079669	1	1	0	0	0	0	0	0	0	0	1	1	1	0	0	1	1	1	0	0	0	2	1	0	0	1	1	0
R26	-0.0140822824888	-0.014791020922	-0.0153428952965	-0.0157717635435	-0.0161001144616	-0.0163430688971	-0.0165106668659	-0.0166092039773	-0.016641996663	-0.0166097684729	-0.0165107479942	-0.0163405037305	-0.0160914867248	-0.0157521887524	-0.0153057299038	-0.0147275255783	-0.0139813697469	-0.0130126276409	-0.0117358067391	0.342177761241	-0.302271105467	1	0	0	0	0	1	1	0	0	0	1	2	1	1	1	1	1	2	0	0	2	2	1	1	0	0	0	1
R27	0.0141707180301	0.0127448658918	0.0115348672154	0.010488356184	0.00956877892605	0.00874962045161	0.00801099122776	0.00733750555237	0.00671690549174	0.00613913501818	0.00559569763291	0.00507920048063	0.00458302737211	0.00410110547636	0.00362774157887	0.00315750593768	0.00268513571964	0.0022054165815	0.00171298054234	1.34678587464	0.129411481408	0	0	0	1	1	0	1	0	0	0	0	1	1	1	1	0	1	3	1	0	1	0	1	1	1	1	0	1
R28	0	0	0	0	0	0	0	0	0	0	0	0	0	0	0	0	0	0	0	1.04903107137	0	0	0	0	0	0	0	1	0	0	1	0	0	0	0	0	0	0	2	1	0	2	0	0	0	0	0	0	0
R29	0.015901876539	0.0116200720323	0.00818883033516	0.00538147428752	0.0030466956924	0.00107955205768	0.0	0.0	0.0	0.0	0.0	0.0	0.0	-0.00137496238895	-0.00234461695345	-0.00312040260987	-0.00370712964751	-0.00410189926889	-0.00429221112874	1.10492526359	0.0220255340321	1	1	0	0	1	0	0	0	0	1	1	1	1	0	0	1	1	3	1	0	1	2	1	0	0	1	1	0
R30	0.0	-0.00107771332575	-0.00287914819766	-0.00429859533482	-0.00542632443086	-0.00632409142801	-0.00703520443328	-0.0075904885665	-0.00801194249741	-0.00831502015058	-0.00851004214222	-0.00860301142809	-0.0085959718789	-0.00848695452179	-0.0082694716301	-0.00793141432012	-0.0074530423767	-0.00680344206317	-0.00593417444006	0.605405369541	-0.126313388908	1	0	0	1	0	0	0	1	0	1	1	2	1	1	1	1	1	2	2	1	1	2	1	1	1	1	0	1
R31	0.00971862227837	0.00758539893769	0.00579394586342	0.00426060374246	0.00292775014035	0.00175419136828	0.000709541126184	0.0	0.0	0.0	0.0	0.0	0.0	-0.00107710831928	-0.00179432217141	-0.00242125707939	-0.00295813461173	-0.0034023702387	-0.00374760255089	1.06929115582	0.0133678516899	0	1	0	1	1	0	1	0	1	0	0	1	2	1	2	0	2	5	2	0	2	2	2	1	1	2	1	2
R32	0.0	0.0	-0.000487527110404	-0.000820304741342	-0.00111433522331	-0.00137647146835	-0.00161174029624	-0.00182386147159	-0.00201557491831	-0.00218884605965	-0.00234498741843	-0.00248471610219	-0.00260815439066	-0.00271477026008	-0.0028032432486	-0.00287122513631	-0.00291493906062	-0.00292851450786	-0.00290286621247	0.825544924839	-0.0388358123476	0	0	1	1	0	0	0	1	0	0	0	1	2	1	1	0	1	2	1	1	0	1	1	1	1	1	0	2
R33	0.017584760051	0.015404319389	0.0136014574579	0.0120835560995	0.0107872704871	0.00966771961382	0.00869219132569	0.00783629478504	0.00708151414201	0.00641360235572	0.00582149977151	0.00529659353319	0.00483220816576	0.00442326246275	0.00406605794659	0.00375818895926	0.00349859205195	0.00328779385763	0.00312849310522	1.43519501403	0.150292148694	0	1	0	0	0	1	1	1	0	1	0	1	2	1	1	0	2	4	1	1	3	3	2	1	0	1	1	1
R34	-0.00635888407941	-0.00822286184565	-0.00968984990707	-0.0108659886274	-0.0118214536075	-0.0126043637694	-0.0132486345654	-0.0137786346281	-0.0142120513723	-0.0145616977521	-0.0148366580482	-0.0150429932024	-0.0151841243448	-0.0152609468372	-0.0152716734778	-0.0152113464145	-0.0150708699953	-0.014835259134	-0.0144804738301	0.440489158665	-0.264526235975	1	0	1	0	0	1	0	0	0	1	1	2	2	1	1	1	1	3	1	0	2	2	1	1	0	0	0	2
R35	-0.0112948467433	-0.0115300615164	-0.0116208439652	-0.0115921483837	-0.0114590217637	-0.0112297773686	-0.0109076946528	-0.0104918670157	-0.00997749140127	-0.00935572913377	-0.00861317106813	-0.00773086835961	-0.00668281509386	-0.00543366048654	-0.00393523727592	-0.00212112774245	0.0	0.0	0.0	0.579186679131	-0.143976361971	1	1	1	0	1	0	1	1	1	0	1	1	2	0	1	1	1	5	1	1	2	4	1	0	0	1	1	2
R36	0.0	0.0	0.0	0.0	0.0	0.0	0.0	0.0	0.0	0.0	0.0	0.000433232322286	0.00107532062032	0.00173573670278	0.00241886714374	0.00312987612194	0.00387514139069	0.00466298068977	0.005504918182	1.0769801505	0.0292540671861	0	0	0	0	0	0	1	1	0	0	0	0	0	0	0	0	0	1	0	1	1	1	0	0	0	0	0	0
R37	0.0	0.0	-0.00252435483155	-0.00393835671815	-0.00516393197506	-0.00624116732216	-0.00719927277503	-0.00806007345228	-0.00884021733829	-0.00955261711797	-0.0102074152038	-0.0108126391076	-0.0113746456054	-0.0118984106902	-0.0123876944184	-0.0128450870654	-0.0132719187078	-0.0136679800822	-0.0140309437552	0.569929623023	-0.176371985116	1	1	0	0	0	1	0	0	1	0	1	2	2	1	2	1	2	3	1	0	2	4	2	1	0	1	1	2
R38	0.034859718949	0.0305039960409	0.02683953885	0.0236913950254	0.020939948736	0.0185002263045	0.0163099026539	0.0143219908062	0.0125001932657	0.0108158359813	0.00924577883603	0.00777094720026	0.00637526764861	0.00504487013389	0.00376746486182	0.00253182785687	0.00132734056684	0.0	0.0	1.59812479294	0.245346243717	0	1	1	0	0	0	0	0	1	1	0	0	2	0	1	0	1	4	2	0	2	2	1	0	0	1	1	2
R39	0.0131330556424	0.0104369848531	0.0082281421975	0.00637968222146	0.00480582654187	0.00344624905709	0.00225708620782	0.00120548566021	0.0	0.0	0.0	0.0	0.0	0.0	0.0	0.0	0.0	-0.000441020919982	-0.000796783660045	1.17960074595	0.0476427572422	0	1	0	0	1	0	0	1	0	0	0	0	1	0	0	0	1	2	0	1	0	2	1	0	0	1	1	0
R40	0.00463668156875	0.00385921807209	0.00316968000681	0.00254785011593	0.00197923703488	0.00145306317835	0.000961047130144	0.000496628964184	0.0	0.0	0.0	0.0	0.0	0.0	0.0	0.0	0.0	0.0	0.0	1.13828245148	0.0181505570529	0	0	1	0	0	1	0	0	0	0	0	1	2	1	1	0	1	2	0	0	1	1	1	1	0	0	0	2
R41	0	0	0	0	0	0	0	0	0	0	0	0	0	0	0	0	0	0	0	1.05053483032	0	0	0	1	0	0	1	1	1	1	0	0	1	2	1	2	0	1	4	1	1	3	3	1	1	0	0	0	3
R42	0.0	0.0	0.0	0.0	0.0	-0.000751705517914	-0.0019660208061	-0.00303643448316	-0.00398422696477	-0.00482508535621	-0.0055703527855	-0.00622786484649	-0.00680253029648	-0.00729676029437	-0.00771079950588	-0.00804293918977	-0.00828948802625	-0.00844425412409	-0.0084971549169	0.775342407872	-0.0898769395867	0	0	0	0	1	1	0	0	0	0	0	1	1	1	1	0	1	2	0	0	1	1	1	1	0	0	0	1
R43	-0.0174927848144	-0.018114043611	-0.0185991030575	-0.0189794648871	-0.0192762030309	-0.0195037378319	-0.0196720031283	-0.0197877342189	-0.0198552408053	-0.0198768544631	-0.0198531492025	-0.0197829808645	-0.0196633546886	-0.0194890976388	-0.0192522720346	-0.0189412045169	-0.0185388904847	-0.0180203047927	-0.017347649373	0.280789462265	-0.378507458596	1	0	0	0	0	0	0	1	1	0	1	1	0	0	1	1	0	1	1	1	1	3	0	0	0	0	0	1
R44	0.0252015800097	0.0219356614206	0.0191473234116	0.0167207782076	0.0145756838355	0.0126542127151	0.0109134490103	0.00932069429813	0.00785044693603	0.00648238736626	0.00519998974977	0.00398953438176	0.00283938108915	0.0017394128786	0.00068058734183	0.0	0.0	0.0	0.0	1.43095795219	0.158491983398	0	1	1	1	0	1	1	0	1	0	0	2	4	2	3	0	3	6	2	0	3	3	3	2	1	2	1	4
R45	-0.0134570100241	-0.0138345711919	-0.0140664722756	-0.0141783751975	-0.0141860462795	-0.0140985021776	-0.0139196985137	-0.0136493654659	-0.0132832716272	-0.0128130300161	-0.0122254551162	-0.011501392523	-0.0106138433953	-0.00952506143827	-0.00818205479021	-0.00650946428173	-0.00439785831689	-0.00168348807097	0.0	0.419314952959	-0.202124960702	1	0	0	0	1	1	0	1	0	0	1	2	1	1	1	1	1	2	0	1	1	3	1	1	0	0	0	1
R46	-0.0118137973757	-0.0133412863471	-0.0145752331018	-0.0155899811589	-0.0164356299266	-0.0171471419091	-0.0177495780211	-0.0182612545484	-0.0186957186705	-0.0190630173187	-0.0193705216704	-0.0196234556903	-0.0198252114694	-0.0199774917825	-0.0200802870606	-0.0201316588728	-0.0201272516249	-0.0200593641335	-0.019915228115	0.307184772845	-0.361456829018	1	0	1	0	0	0	0	0	0	0	1	1	1	0	0	1	0	1	0	0	0	1	0	0	0	0	0	1
R47	-0.0188611655811	-0.0195914383802	-0.0201545282062	-0.0205906610293	-0.0209265859764	-0.021180564653	-0.0213652209555	-0.0214892351562	-0.0215583714858	-0.0215760939857	-0.0215439050424	-0.0214614728666	-0.0213265690924	-0.0211347992341	-0.0208790638812	-0.0205486205733	-0.0201274952101	-0.019591752686	-0.0189046226323	0.239178070689	-0.410819436668	1	0	1	0	0	0	1	0	0	0	1	1	1	0	0	1	0	2	0	0	1	1	0	0	0	0	0	1
R48	-0.0202347798097	-0.0203615674486	-0.0203892673146	-0.020331738947	-0.0201968309435	-0.0199881164353	-0.019705781385	-0.0193469965792	-0.0189059208836	-0.0183733846584	-0.0177362360126	-0.016976272249	-0.0160686039208	-0.0149791822529	-0.0136610128008	-0.0120481790739	-0.010045998459	-0.00751395415821	-0.00423430761158	0.322634018661	-0.311098130944	1	0	1	0	1	0	1	0	0	0	1	1	1	0	0	1	0	3	0	0	1	1	0	0	0	0	0	1
R49	-0.0166207966511	-0.0166641124942	-0.0165932781116	-0.016424414033	-0.0161664557402	-0.015823248526	-0.0153946095626	-0.0148767630824	-0.0142623281864	-0.0135399169297	-0.0126933181565	-0.0117001674838	-0.010529911715	-0.00914073620095	-0.00747488041762	-0.00545130297895	-0.00295371513953	0.0	0.0	0.443376257433	-0.21630995541	1	0	1	0	1	0	1	0	1	0	1	1	1	0	1	1	0	4	1	0	2	2	0	0	0	0	0	2
R50	-0.0184561646079	-0.0183012785064	-0.018053525214	-0.017722391023	-0.017312051101	-0.0168227269328	-0.0162513065963	-0.0155914946509	-0.0148335990626	-0.0139639717048	-0.0129640510238	-0.0118088855499	-0.0104649234646	-0.00888670550115	-0.00701183737633	-0.00475312015604	-0.00198571194235	0.0	0.0	0.442917521709	-0.225183744414	1	0	1	0	1	0	1	1	1	0	1	1	1	0	1	1	0	4	1	1	2	3	0	0	0	0	0	2
R51	-0.00582473101266	-0.00627614761408	-0.0065188957195	-0.0065968308305	-0.00653750131954	-0.00635786469233	-0.00606743349875	-0.00566999401004	-0.0051644483707	-0.00454504260818	-0.00380108413226	-0.00291614707564	-0.00186667221901	0.0	0.0	0.0	0.0	0.0	0.0	0.694477256103	-0.0655156654942	1	0	1	0	1	1	1	1	1	0	1	2	2	1	2	1	1	5	1	1	3	4	1	1	0	0	0	3
R52	0	0	0	0	0	0	0	0	0	0	0	0	0	0	0	0	0	0	0	0.973246430114	0	1	0	1	0	1	1	1	1	1	1	1	2	2	1	2	1	1	6	2	1	4	4	1	1	0	0	0	3
R53	0.0178067328683	0.0172132625398	0.0166889055697	0.0162167942218	0.0157846655594	0.0153831979799	0.0150049970145	0.0146439428502	0.0142947495119	0.0139526532221	0.0136131827346	0.0132719835497	0.0129246779453	0.0125667465281	0.0121934151801	0.0117995232884	0.0113793336127	0.0109262179069	0.0104321065153	1.58303861082	0.275983586784	0	0	1	0	1	0	1	0	0	0	0	0	1	0	0	0	0	3	0	0	1	0	0	0	0	0	0	1
R54	0.0364588732483	0.0341067382685	0.0320569226342	0.0302378066543	0.0285986402052	0.027102053695	0.0257195765822	0.0244288182048	0.0232116156424	0.0220527689058	0.0209391469135	0.0198590365405	0.0188016567662	0.0177567864147	0.0167144633967	0.0156647072403	0.0145971949927	0.0135007826416	0.012362703715	1.9066477232	0.445337456383	0	0	1	0	1	0	1	0	1	0	0	0	1	0	1	0	0	4	1	0	2	1	0	0	0	0	0	2
R55	0.0	0.0	0.0	0.000353148389457	0.000872314657672	0.00139393586817	0.00192023309227	0.00245324548403	0.00299488470781	0.00354698472534	0.00411136035377	0.00468989337472	0.00528467389616	0.00589823712319	0.00653395118074	0.00719663040446	0.00789347637192	0.00863550833916	0.00943979617592	1.22985071945	0.0835514725903	0	0	1	0	1	0	1	1	1	0	0	0	1	0	1	0	0	4	1	1	2	2	0	0	0	0	0	2
DOX	0	0	0	0	0	0	0	0	0	0	0	0	0	0	0	0	0	0	0	0	0	1	0	0	0	0	0	0	0	0	0	1	1	0	0	0	1	0	0	0	0	0	1	0	0	0	0	0	0
baic	0	0	0	0	0	0	0	0	0	0	0	0	0	0	0	0	0	0	0	0	0	0	1	0	0	0	0	0	0	0	0	0	0	1	0	0	0	1	1	0	0	0	1	1	0	0	1	1	0
curc	0	0	0	0	0	0	0	0	0	0	0	0	0	0	0	0	0	0	0	0	0	0	0	1	0	0	0	0	0	0	0	0	0	1	0	0	0	0	1	0	0	0	0	0	0	0	0	0	1
lut	0	0	0	0	0	0	0	0	0	0	0	0	0	0	0	0	0	0	0	0	0	0	0	0	1	0	0	0	0	0	0	0	1	1	1	1	0	1	1	1	0	0	0	1	1	1	1	0	1
k3	0	0	0	0	0	0	0	0	0	0	0	0	0	0	0	0	0	0	0	0	0	0	0	0	0	1	0	0	0	0	0	0	0	0	0	0	0	0	1	0	0	0	0	0	0	0	0	0	0
quer	0	0	0	0	0	0	0	0	0	0	0	0	0	0	0	0	0	0	0	0	0	0	0	0	0	0	1	0	0	0	0	0	1	1	1	1	0	1	1	0	0	1	1	1	1	0	0	0	1
jug	0	0	0	0	0	0	0	0	0	0	0	0	0	0	0	0	0	0	0	0	0	0	0	0	0	0	0	1	0	0	0	0	0	0	0	0	0	0	1	0	0	1	0	0	0	0	0	0	0
egcg	0	0	0	0	0	0	0	0	0	0	0	0	0	0	0	0	0	0	0	0	0	0	0	0	0	0	0	0	1	0	0	0	0	0	0	0	0	0	0	0	1	0	1	0	0	0	0	0	0
rhein	0	0	0	0	0	0	0	0	0	0	0	0	0	0	0	0	0	0	0	0	0	0	0	0	0	0	0	0	0	1	0	0	0	0	0	1	0	0	1	1	0	1	1	0	0	0	0	0	1
[truncated: 268 more columns]
